# Supplementary material for: μ-Oxalato-bis­[(2,2′-bipyridyl)­copper(II)] bis(perchlorate) dimethyl­formamide disolvate monohydrate
Source: Acta Crystallogr Sect E Struct Rep Online. 2010 Aug 18;66(Pt 9):m1101–2. doi: 10.1107/S1600536810031569 (PMC3008067; doi:10.1107/S1600536810031569)
Supplement: Supplementary file 1 [file e-66-m1101-sup1.cif]

##############################################################################
###                                                                        ###
###        Electronic paper (Acta Crystallographica Section E)             ###
###                                                                        ###
##############################################################################
#                                                                            #
# This CIF contains the data in a paper accepted for publication in Acta     #
# Crystallographica Section E. It conforms to the requirements of Notes      #
# for Authors for Section E, and has been peer reviewed under the auspices   #
# of the IUCr Commission on Journals.                                        #
#                                                                            #
# Full details of the Crystallographic Information File format               #
# are given in the paper "The Crystallographic Information File (CIF):       #
# a New Standard Archive File for Crystallography" by S. R. Hall, F. H.      #
# Allen and I. D. Brown [Acta Cryst. (1991), A47, 655-685].                  #
#                                                                            #
# The current version of the core CIF dictionary is obtainable from          #
# ftp://ftp.iucr.org/pub/cif_core.dic. The current version number is 2.4.    #
#                                                                            #
# Software is freely available for graphical display of the structure(s) in  #
# this CIF.  For information consult the CIF home page http://www.iucr.org/  #
# cif/home.html                                                              #
#                                                                            #
# This file may be used for bona fide research purposes within the           #
# scientific community so long as proper attribution is given to the journal # 
# article from which it was obtained.                                        #
#                                                                            #
##############################################################################
                                             
data_global
_audit_creation_method     SHELXL97
_journal_data_validation_number     ?
_journal_date_recd_electronic     2010-07-29
_journal_date_accepted     2010-08-05
_journal_name_full     'Acta Crystallographica, Section E'
_journal_year     2010
_journal_volume     66
_journal_issue      9
_journal_page_first     m1101
_journal_page_last     m1102
_journal_paper_category     QM
_journal_coeditor_code     JH2192
_publ_contact_author_name     'Irina A. Golenya'
_publ_contact_author_address
;
Kiev National Taras Shevchenko University,
Department of Chemistry,
Volodymyrska str. 64,
01601 Kiev, Ukraine
;
_publ_contact_author_email     igolenya@ua.fm
_publ_contact_author_fax      380442393393
_publ_contact_author_phone      380442393393
_publ_section_title
;
\m-Oxalato-bis[(2,2'-bipyridyl)copper(II)] bis(perchlorate) dimethylformamide
disolvate monohydrate
;
loop_
    _publ_author_name
    _publ_author_address
    'Alexander N. Boyko'
;
Kiev National Taras Shevchenko University,
Department of Chemistry,
Volodymyrska str. 64,
01601 Kiev, Ukraine
;
    'Matti Haukka'
;
Department of Chemistry, University of Joensuu,
PO Box 111, 80101, Joensuu, Finland
;
    'Irina A. Golenya'
;
Kiev National Taras Shevchenko University,
Department of Chemistry,
Volodymyrska str. 64,
01601 Kiev, Ukraine
;
    'Svetlana V. Pavlova'
;
Kiev National Taras Shevchenko University,
Department of Chemistry,
Volodymyrska str. 64,
01601 Kiev, Ukraine
;
    'Natalia I. Usenko'
;
Kiev National Taras Shevchenko University,
Department of Chemistry,
Volodymyrska str. 64,
01601 Kiev, Ukraine
;
data_I
_audit_creation_method     SHELXL-97
_chemical_name_systematic
;
\m-Oxalato-bis[(2,2'-bipyridyl)copper(II)] bis(perchlorate) dimethylformamide
disolvate monohydrate
;
_chemical_name_common     ?
_chemical_formula_moiety     'C42 H32 Cu2 N8 O4, 2(C3 H7 N O), 2(Cl O4), H2 O'
_chemical_formula_sum     'C48 H48 Cl2 Cu2 N10 O15'
_chemical_formula_iupac
                       '[Cu2 (C2 O4) (C10 H8 N2)4] (Cl O4)2 , 2C3 H7 N O , H2 O'
_chemical_formula_weight     1202.94
_chemical_melting_point     ?
_symmetry_cell_setting     triclinic
_symmetry_space_group_name_H-M     'P -1'
_symmetry_space_group_name_Hall     '-P 1'
loop_
    _symmetry_equiv_pos_as_xyz
    'x, y, z'
    '-x, -y, -z'
_cell_length_a     9.6872(5)
_cell_length_b     11.0080(8)
_cell_length_c     12.2449(5)
_cell_angle_alpha     97.928(3)
_cell_angle_beta     99.565(2)
_cell_angle_gamma     91.924(2)
_cell_volume     1273.16(12)
_cell_formula_units_Z     1
_cell_measurement_reflns_used     3860
_cell_measurement_theta_min     2.34
_cell_measurement_theta_max     27.42
_cell_measurement_temperature     100(2)
_exptl_crystal_description     'block'
_exptl_crystal_colour     'turquoise'
_exptl_crystal_size_max     0.23
_exptl_crystal_size_mid     0.12
_exptl_crystal_size_min     0.08
_exptl_crystal_density_diffrn     1.569
_exptl_crystal_density_meas     ?
_exptl_crystal_density_method     'not measured'
_exptl_crystal_F_000     618
_exptl_absorpt_coefficient_mu     1.020
_exptl_absorpt_correction_type     multi-scan
_exptl_absorpt_process_details     '(SADABS; Bruker, 2009)'
_exptl_absorpt_correction_T_min     0.8023
_exptl_absorpt_correction_T_max     0.9229
_exptl_special_details     ?
_diffrn_ambient_temperature     100(2)
_diffrn_radiation_type     MoK\a
_diffrn_radiation_wavelength     0.71073
_diffrn_radiation_source     'fine-focus sealed tube'
_diffrn_radiation_monochromator     'curved graphite crystal'
_diffrn_measurement_device_type     'Bruker Kappa APEXII DUO CCD'
_diffrn_measurement_device     '62mm x 62mm CCD camera on \k-goniostat'
_diffrn_measurement_method     '\f scans and \w scans with \k offset'
_diffrn_detector_area_resol_mean     16
_diffrn_reflns_number     10051
_diffrn_reflns_av_R_equivalents     0.0230
_diffrn_reflns_av_sigmaI/netI     0.0422
_diffrn_reflns_theta_min     1.70
_diffrn_reflns_theta_max     26.00
_diffrn_reflns_theta_full     26.00
_diffrn_measured_fraction_theta_max     0.997
_diffrn_measured_fraction_theta_full     0.997
_diffrn_reflns_limit_h_min     -11
_diffrn_reflns_limit_h_max     11
_diffrn_reflns_limit_k_min     -13
_diffrn_reflns_limit_k_max     13
_diffrn_reflns_limit_l_min     -10
_diffrn_reflns_limit_l_max     15
_diffrn_standards_number     ?
_diffrn_standards_interval_count     ?
_diffrn_standards_interval_time     ?
_diffrn_standards_decay_%     ?
_refine_special_details
;
 Refinement of F^2^ against ALL reflections.  The weighted R-factor wR and
 goodness of fit S are based on F^2^, conventional R-factors R are based
 on F, with F set to zero for negative F^2^. The threshold expression of
 F^2^ > 2sigma(F^2^) is used only for calculating R-factors(gt) etc. and is
 not relevant to the choice of reflections for refinement.  R-factors based
 on F^2^ are statistically about twice as large as those based on F, and R-
 factors based on ALL data will be even larger.
;
_reflns_number_total     4993
_reflns_number_gt     3955
_reflns_threshold_expression     >2sigma(I)
_refine_ls_structure_factor_coef     Fsqd
_refine_ls_matrix_type     full
_refine_ls_R_factor_all     0.0650
_refine_ls_R_factor_gt     0.0465
_refine_ls_wR_factor_gt     0.1190
_refine_ls_wR_factor_ref     0.1289
_refine_ls_goodness_of_fit_ref     1.035
_refine_ls_restrained_S_all     1.093
_refine_ls_number_reflns     4993
_refine_ls_number_parameters     359
_refine_ls_number_restraints     27
_refine_ls_hydrogen_treatment     constr
_refine_ls_weighting_scheme     calc
_refine_ls_weighting_details
         'calc w=1/[\s^2^(Fo^2^)+(0.0663P)^2^+2.0663P] where P=(Fo^2^+2Fc^2^)/3'
_atom_sites_solution_hydrogens     geom
_atom_sites_solution_primary     direct
_atom_sites_solution_secondary     difmap
_refine_ls_shift/su_max     0.000
_refine_ls_shift/su_mean     0.000
_refine_diff_density_max     1.431
_refine_diff_density_min     -0.698
_refine_ls_extinction_method     none
_refine_ls_extinction_coef     ?
loop_
    _atom_type_symbol
    _atom_type_description
    _atom_type_scat_dispersion_real
    _atom_type_scat_dispersion_imag
    _atom_type_scat_source
    'C' 'C' 0.0033 0.0016
                         'International Tables Vol C Tables 4.2.6.8 and 6.1.1.4'
    'H' 'H' 0.0000 0.0000
                         'International Tables Vol C Tables 4.2.6.8 and 6.1.1.4'
    'N' 'N' 0.0061 0.0033
                         'International Tables Vol C Tables 4.2.6.8 and 6.1.1.4'
    'O' 'O' 0.0106 0.0060
                         'International Tables Vol C Tables 4.2.6.8 and 6.1.1.4'
    'Cl' 'Cl' 0.1484 0.1585
                         'International Tables Vol C Tables 4.2.6.8 and 6.1.1.4'
    'Cu' 'Cu' 0.3201 1.2651
                         'International Tables Vol C Tables 4.2.6.8 and 6.1.1.4'
_computing_data_collection     'APEX2 (Bruker, 2009)'
_computing_cell_refinement     'SAINT (Bruker, 2009)'
_computing_data_reduction     'SAINT (Bruker, 2009)'
_computing_structure_solution     'SHELXS-97 (Sheldrick, 2008)'
_computing_structure_refinement     'SHELXL-97 (Sheldrick, 2008)'
_computing_molecular_graphics     'DIAMOND (Bradenburg, 2006)'
_computing_publication_material     'SHELXL-97 (Sheldrick, 2008)'
loop_
    _atom_site_type_symbol
    _atom_site_label
    _atom_site_fract_x
    _atom_site_fract_y
    _atom_site_fract_z
    _atom_site_U_iso_or_equiv
    _atom_site_adp_type
    _atom_site_calc_flag
    _atom_site_refinement_flags
    _atom_site_occupancy
    _atom_site_disorder_assembly
    _atom_site_disorder_group
    Cu Cu1 0.29558(4) 0.30820(4) 0.41931(4) 0.01694(15) Uani d . 1 . .
    Cl Cl1 0.71283(9) 0.33716(9) 0.90518(8) 0.0256(2) Uani d . 1 . .
    O O1 0.5313(3) 0.3455(2) 0.5049(2) 0.0206(6) Uani d . 1 . .
    O O2 0.3249(2) 0.4898(2) 0.4286(2) 0.0176(5) Uani d . 1 . .
    O O3 0.7943(4) 0.3548(3) 0.8209(3) 0.0517(9) Uani d . 1 . .
    O O4 0.7375(3) 0.2198(3) 0.9423(3) 0.0351(7) Uani d . 1 . .
    O O5 0.7470(4) 0.4320(3) 0.9976(3) 0.0534(10) Uani d . 1 . .
    O O6 0.5683(3) 0.3377(4) 0.8567(3) 0.0523(10) Uani d . 1 . .
    O O7 0.3074(6) 0.0419(7) 0.7731(7) 0.138(3) Uani d . 1 . .
    N N1 0.3182(3) 0.1260(3) 0.4105(3) 0.0199(7) Uani d . 1 . .
    N N2 0.3572(3) 0.2758(3) 0.2693(3) 0.0176(6) Uani d . 1 . .
    N N3 0.0654(3) 0.3071(3) 0.3574(3) 0.0190(6) Uani d . 1 . .
    N N4 0.2160(3) 0.3330(3) 0.5640(3) 0.0177(6) Uani d . 1 . .
    N N5 0.0955(5) 0.0617(5) 0.7989(5) 0.0720(17) Uani d D 1 . .
    C C1 0.2978(4) 0.0562(4) 0.4883(4) 0.0293(9) Uani d . 1 . .
    H H1 0.2670 0.0932 0.5542 0.035 Uiso calc R 1 . .
    C C2 0.3199(4) -0.0685(4) 0.4759(4) 0.0321(10) Uani d . 1 . .
    H H2 0.3052 -0.1160 0.5325 0.039 Uiso calc R 1 . .
    C C3 0.3636(4) -0.1221(3) 0.3802(4) 0.0287(9) Uani d . 1 . .
    H H3 0.3776 -0.2076 0.3694 0.034 Uiso calc R 1 . .
    C C4 0.3870(4) -0.0508(3) 0.3001(4) 0.0256(8) Uani d . 1 . .
    H H4 0.4179 -0.0863 0.2338 0.031 Uiso calc R 1 . .
    C C5 0.3646(3) 0.0738(3) 0.3182(3) 0.0186(7) Uani d . 1 . .
    C C6 0.3871(3) 0.1588(3) 0.2378(3) 0.0180(7) Uani d . 1 . .
    C C7 0.4363(4) 0.1248(4) 0.1392(3) 0.0269(9) Uani d . 1 . .
    H H7 0.4560 0.0418 0.1176 0.032 Uiso calc R 1 . .
    C C8 0.4568(4) 0.2125(4) 0.0723(3) 0.0292(9) Uani d . 1 . .
    H H8 0.4916 0.1906 0.0045 0.035 Uiso calc R 1 . .
    C C9 0.4265(4) 0.3320(4) 0.1045(3) 0.0267(9) Uani d . 1 . .
    H H9 0.4406 0.3939 0.0599 0.032 Uiso calc R 1 . .
    C C10 0.3753(4) 0.3601(3) 0.2029(3) 0.0233(8) Uani d . 1 . .
    H H10 0.3520 0.4421 0.2245 0.028 Uiso calc R 1 . .
    C C11 -0.0050(4) 0.2868(4) 0.2522(3) 0.0259(8) Uani d . 1 . .
    H H11 0.0470 0.2737 0.1928 0.031 Uiso calc R 1 . .
    C C12 -0.1495(4) 0.2839(4) 0.2259(4) 0.0279(9) Uani d . 1 . .
    H H12 -0.1961 0.2686 0.1503 0.033 Uiso calc R 1 . .
    C C13 -0.2244(4) 0.3038(4) 0.3131(4) 0.0275(9) Uani d . 1 . .
    H H13 -0.3239 0.3025 0.2979 0.033 Uiso calc R 1 . .
    C C14 -0.1538(4) 0.3256(3) 0.4223(3) 0.0210(8) Uani d . 1 . .
    H H14 -0.2038 0.3397 0.4829 0.025 Uiso calc R 1 . .
    C C15 -0.0077(4) 0.3266(3) 0.4419(3) 0.0177(7) Uani d . 1 . .
    C C16 0.0767(4) 0.3479(3) 0.5566(3) 0.0177(7) Uani d . 1 . .
    C C17 0.0176(4) 0.3815(3) 0.6520(3) 0.0233(8) Uani d . 1 . .
    H H17 -0.0802 0.3919 0.6458 0.028 Uiso calc R 1 . .
    C C18 0.1027(4) 0.3992(4) 0.7553(3) 0.0274(9) Uani d . 1 . .
    H H18 0.0641 0.4226 0.8209 0.033 Uiso calc R 1 . .
    C C19 0.2450(4) 0.3828(4) 0.7632(3) 0.0273(9) Uani d . 1 . .
    H H19 0.3052 0.3939 0.8339 0.033 Uiso calc R 1 . .
    C C20 0.2973(4) 0.3496(3) 0.6654(3) 0.0218(8) Uani d . 1 . .
    H H20 0.3947 0.3381 0.6703 0.026 Uiso calc R 1 . .
    C C21 0.5591(4) 0.4576(3) 0.5219(3) 0.0168(7) Uani d . 1 . .
    C C22A 0.0103(10) 0.0664(11) 0.7051(11) 0.049(2) Uani d PDU 0.453(7) A 1
    H H22A -0.0851 0.0770 0.7202 0.074 Uiso calc PR 0.453(7) A 1
    H H22B 0.0119 -0.0101 0.6540 0.074 Uiso calc PR 0.453(7) A 1
    H H22C 0.0402 0.1359 0.6707 0.074 Uiso calc PR 0.453(7) A 1
    C C23A 0.075(2) 0.1244(19) 0.9138(14) 0.107(4) Uani d PDU 0.453(7) A 1
    H H23A -0.0240 0.1429 0.9113 0.161 Uiso calc PR 0.453(7) A 1
    H H23B 0.1336 0.2010 0.9343 0.161 Uiso calc PR 0.453(7) A 1
    H H23C 0.1010 0.0697 0.9696 0.161 Uiso calc PR 0.453(7) A 1
    C C22B 0.0510(8) 0.0191(9) 0.6636(8) 0.049(2) Uani d PDU 0.547(7) A 2
    H H22D -0.0497 0.0275 0.6410 0.074 Uiso calc PR 0.547(7) A 2
    H H22E 0.0726 -0.0668 0.6447 0.074 Uiso calc PR 0.547(7) A 2
    H H22F 0.1036 0.0711 0.6241 0.074 Uiso calc PR 0.547(7) A 2
    C C23B -0.0322(15) 0.1000(16) 0.8376(15) 0.107(4) Uani d PDU 0.547(7) A 2
    H H23D -0.1106 0.0875 0.7745 0.161 Uiso calc PR 0.547(7) A 2
    H H23E -0.0206 0.1872 0.8694 0.161 Uiso calc PR 0.547(7) A 2
    H H23F -0.0517 0.0512 0.8950 0.161 Uiso calc PR 0.547(7) A 2
    C C24 0.2302(8) 0.0497(10) 0.8262(7) 0.100(3) Uani d . 1 A .
    H H24 0.2637 0.0475 0.9034 0.121 Uiso calc R 1 . .
    O O1W 0.9215(13) 0.6412(13) 0.9750(10) 0.119(4) Uani d P 0.50 . .
    H H1W 1.0104 0.6270 0.9637 0.179 Uiso d PR 0.50 . .
    H H2W 0.8765 0.5737 0.9756 0.179 Uiso d PR 0.50 . .
loop_
    _atom_site_aniso_label
    _atom_site_aniso_U_11
    _atom_site_aniso_U_22
    _atom_site_aniso_U_33
    _atom_site_aniso_U_12
    _atom_site_aniso_U_13
    _atom_site_aniso_U_23
    Cu1 0.0187(2) 0.0152(2) 0.0193(3) 0.00275(16) 0.00795(17) 0.00502(17)
    Cl1 0.0245(5) 0.0333(5) 0.0202(5) 0.0044(4) 0.0052(4) 0.0060(4)
    O1 0.0211(13) 0.0159(13) 0.0269(15) 0.0031(10) 0.0067(11) 0.0074(11)
    O2 0.0161(12) 0.0166(12) 0.0217(14) 0.0036(9) 0.0059(10) 0.0043(10)
    O3 0.059(2) 0.058(2) 0.049(2) 0.0059(18) 0.0366(18) 0.0171(18)
    O4 0.0452(17) 0.0316(16) 0.0297(17) 0.0101(13) 0.0065(14) 0.0069(13)
    O5 0.091(3) 0.0350(18) 0.0285(18) 0.0096(18) -0.0034(18) -0.0029(15)
    O6 0.0277(16) 0.072(3) 0.062(2) 0.0046(16) -0.0021(16) 0.035(2)
    O7 0.070(4) 0.139(6) 0.236(9) 0.031(4) 0.044(5) 0.107(6)
    N1 0.0209(15) 0.0146(15) 0.0249(17) -0.0006(12) 0.0043(13) 0.0058(13)
    N2 0.0170(14) 0.0155(14) 0.0210(16) 0.0020(11) 0.0037(12) 0.0039(12)
    N3 0.0193(15) 0.0214(16) 0.0181(16) 0.0022(12) 0.0057(12) 0.0058(13)
    N4 0.0165(14) 0.0169(15) 0.0214(17) 0.0007(11) 0.0050(12) 0.0070(13)
    N5 0.038(3) 0.060(3) 0.117(5) 0.011(2) 0.032(3) -0.015(3)
    C1 0.038(2) 0.023(2) 0.030(2) -0.0007(17) 0.0105(18) 0.0074(17)
    C2 0.039(2) 0.021(2) 0.036(3) -0.0037(17) 0.0019(19) 0.0133(18)
    C3 0.031(2) 0.0142(18) 0.037(2) 0.0020(16) -0.0067(18) 0.0056(17)
    C4 0.0266(19) 0.0194(19) 0.029(2) 0.0046(15) 0.0007(17) -0.0002(16)
    C5 0.0144(16) 0.0192(18) 0.0200(19) -0.0001(13) -0.0033(14) 0.0030(15)
    C6 0.0130(16) 0.0188(18) 0.0208(19) 0.0018(13) 0.0003(14) 0.0006(15)
    C7 0.032(2) 0.025(2) 0.024(2) 0.0060(16) 0.0081(17) -0.0021(16)
    C8 0.032(2) 0.036(2) 0.021(2) 0.0026(18) 0.0107(17) 0.0004(18)
    C9 0.029(2) 0.028(2) 0.025(2) -0.0008(16) 0.0087(17) 0.0088(17)
    C10 0.0278(19) 0.0192(18) 0.025(2) 0.0029(15) 0.0094(16) 0.0057(16)
    C11 0.0257(19) 0.030(2) 0.023(2) 0.0024(16) 0.0068(16) 0.0051(17)
    C12 0.027(2) 0.032(2) 0.024(2) -0.0016(16) -0.0008(16) 0.0056(17)
    C13 0.0189(18) 0.030(2) 0.033(2) 0.0015(16) 0.0027(16) 0.0049(18)
    C14 0.0208(17) 0.0181(18) 0.026(2) 0.0016(14) 0.0077(15) 0.0051(15)
    C15 0.0198(17) 0.0132(16) 0.0215(19) 0.0017(13) 0.0072(15) 0.0032(14)
    C16 0.0188(17) 0.0148(17) 0.0213(19) -0.0001(13) 0.0068(14) 0.0055(14)
    C17 0.0205(18) 0.0253(19) 0.026(2) 0.0008(15) 0.0103(16) 0.0030(16)
    C18 0.028(2) 0.034(2) 0.023(2) 0.0019(17) 0.0125(17) 0.0038(17)
    C19 0.026(2) 0.035(2) 0.022(2) -0.0014(17) 0.0053(16) 0.0073(17)
    C20 0.0188(17) 0.0252(19) 0.023(2) 0.0006(15) 0.0053(15) 0.0062(16)
    C21 0.0198(17) 0.0185(18) 0.0159(18) 0.0044(14) 0.0093(14) 0.0070(14)
    C22A 0.011(3) 0.039(4) 0.098(6) 0.002(3) 0.005(3) 0.021(4)
    C23A 0.083(6) 0.126(7) 0.107(7) 0.019(5) 0.019(5) -0.007(6)
    C22B 0.011(3) 0.039(4) 0.098(6) 0.002(3) 0.005(3) 0.021(4)
    C23B 0.083(6) 0.126(7) 0.107(7) 0.019(5) 0.019(5) -0.007(6)
    C24 0.050(4) 0.178(10) 0.066(5) -0.029(5) -0.004(4) 0.017(5)
    O1S 0.095(8) 0.155(12) 0.110(10) -0.004(8) 0.015(7) 0.032(9)
_geom_special_details
;
 All esds (except the esd in the dihedral angle between two l.s. planes)
 are estimated using the full covariance matrix.  The cell esds are taken
 into account individually in the estimation of esds in distances, angles
 and torsion angles; correlations between esds in cell parameters are only
 used when they are defined by crystal symmetry.  An approximate (isotropic)
 treatment of cell esds is used for estimating esds involving l.s. planes.
;
loop_
    _geom_bond_atom_site_label_1
    _geom_bond_atom_site_label_2
    _geom_bond_site_symmetry_2
    _geom_bond_distance
    _geom_bond_publ_flag
    Cu1 O2 . 1.995(2) ?
    Cu1 N2 . 2.015(3) ?
    Cu1 N1 . 2.015(3) ?
    Cu1 N4 . 2.036(3) ?
    Cu1 N3 . 2.232(3) ?
    Cu1 O1 . 2.346(3) ?
    Cl1 O5 . 1.417(3) ?
    Cl1 O6 . 1.428(3) ?
    Cl1 O3 . 1.428(3) ?
    Cl1 O4 . 1.442(3) ?
    O1 C21 . 1.236(4) ?
    O2 C21 2_666 1.265(4) ?
    O7 C24 . 1.065(9) ?
    N1 C1 . 1.339(5) ?
    N1 C5 . 1.348(5) ?
    N2 C10 . 1.340(5) ?
    N2 C6 . 1.348(4) ?
    N3 C11 . 1.339(5) ?
    N3 C15 . 1.346(5) ?
    N4 C20 . 1.340(5) ?
    N4 C16 . 1.354(4) ?
    N5 C22A . 1.313(11) ?
    N5 C24 . 1.305(9) ?
    N5 C23B . 1.463(14) ?
    N5 C23A . 1.527(14) ?
    N5 C22B . 1.631(11) ?
    C1 C2 . 1.387(6) ?
    C1 H1 . 0.9500 ?
    C2 C3 . 1.375(6) ?
    C2 H2 . 0.9500 ?
    C3 C4 . 1.379(6) ?
    C3 H3 . 0.9500 ?
    C4 C5 . 1.390(5) ?
    C4 H4 . 0.9500 ?
    C5 C6 . 1.485(5) ?
    C6 C7 . 1.380(5) ?
    C7 C8 . 1.379(6) ?
    C7 H7 . 0.9500 ?
    C8 C9 . 1.377(6) ?
    C8 H8 . 0.9500 ?
    C9 C10 . 1.378(5) ?
    C9 H9 . 0.9500 ?
    C10 H10 . 0.9500 ?
    C11 C12 . 1.381(5) ?
    C11 H11 . 0.9500 ?
    C12 C13 . 1.383(6) ?
    C12 H12 . 0.9500 ?
    C13 C14 . 1.382(6) ?
    C13 H13 . 0.9500 ?
    C14 C15 . 1.395(5) ?
    C14 H14 . 0.9500 ?
    C15 C16 . 1.486(5) ?
    C16 C17 . 1.395(5) ?
    C17 C18 . 1.375(6) ?
    C17 H17 . 0.9500 ?
    C18 C19 . 1.384(5) ?
    C18 H18 . 0.9500 ?
    C19 C20 . 1.385(5) ?
    C19 H19 . 0.9500 ?
    C20 H20 . 0.9500 ?
    C21 O2 2_666 1.265(4) ?
    C21 C21 2_666 1.573(7) ?
    C22A H22A . 0.9800 ?
    C22A H22B . 0.9800 ?
    C22A H22C . 0.9800 ?
    C23A H23A . 0.9800 ?
    C23A H23B . 0.9800 ?
    C23A H23C . 0.9800 ?
    C22B H22D . 0.9800 ?
    C22B H22E . 0.9800 ?
    C22B H22F . 0.9800 ?
    C23B H23D . 0.9800 ?
    C23B H23E . 0.9800 ?
    C23B H23F . 0.9800 ?
    C24 H24 . 0.9500 ?
    O1W H1W . 0.9100 ?
    O1W H2W . 0.8500 ?
loop_
    _geom_angle_atom_site_label_1
    _geom_angle_atom_site_label_2
    _geom_angle_atom_site_label_3
    _geom_angle_site_symmetry_1
    _geom_angle_site_symmetry_3
    _geom_angle
    _geom_angle_publ_flag
    O2 Cu1 N2 . . 92.86(11) ?
    O2 Cu1 N1 . . 165.61(11) ?
    N2 Cu1 N1 . . 80.78(12) ?
    O2 Cu1 N4 . . 89.79(11) ?
    N2 Cu1 N4 . . 174.69(12) ?
    N1 Cu1 N4 . . 97.65(12) ?
    O2 Cu1 N3 . . 93.94(10) ?
    N2 Cu1 N3 . . 97.73(11) ?
    N1 Cu1 N3 . . 99.68(12) ?
    N4 Cu1 N3 . . 77.48(11) ?
    O2 Cu1 O1 . . 77.12(9) ?
    N2 Cu1 O1 . . 89.30(11) ?
    N1 Cu1 O1 . . 89.83(10) ?
    N4 Cu1 O1 . . 95.78(10) ?
    N3 Cu1 O1 . . 168.94(10) ?
    O5 Cl1 O6 . . 110.2(2) ?
    O5 Cl1 O3 . . 110.4(2) ?
    O6 Cl1 O3 . . 107.9(2) ?
    O5 Cl1 O4 . . 109.5(2) ?
    O6 Cl1 O4 . . 108.4(2) ?
    O3 Cl1 O4 . . 110.2(2) ?
    C21 O1 Cu1 . . 108.6(2) ?
    C21 O2 Cu1 2_666 . 119.4(2) ?
    C1 N1 C5 . . 118.8(3) ?
    C1 N1 Cu1 . . 126.4(3) ?
    C5 N1 Cu1 . . 114.7(2) ?
    C10 N2 C6 . . 119.1(3) ?
    C10 N2 Cu1 . . 125.8(3) ?
    C6 N2 Cu1 . . 115.0(2) ?
    C11 N3 C15 . . 118.6(3) ?
    C11 N3 Cu1 . . 129.3(3) ?
    C15 N3 Cu1 . . 112.0(2) ?
    C20 N4 C16 . . 119.0(3) ?
    C20 N4 Cu1 . . 122.7(2) ?
    C16 N4 Cu1 . . 117.9(2) ?
    C22A N5 C24 . . 134.7(8) ?
    C22A N5 C23B . . 78.1(9) ?
    C24 N5 C23B . . 146.3(9) ?
    C22A N5 C23A . . 125.4(9) ?
    C24 N5 C23A . . 96.1(9) ?
    C23B N5 C23A . . 49.9(9) ?
    C24 N5 C22B . . 108.0(6) ?
    C23B N5 C22B . . 105.5(9) ?
    C23A N5 C22B . . 154.7(8) ?
    N1 C1 C2 . . 122.2(4) ?
    N1 C1 H1 . . 118.9 ?
    C2 C1 H1 . . 118.9 ?
    C3 C2 C1 . . 118.8(4) ?
    C3 C2 H2 . . 120.6 ?
    C1 C2 H2 . . 120.6 ?
    C2 C3 C4 . . 119.6(4) ?
    C2 C3 H3 . . 120.2 ?
    C4 C3 H3 . . 120.2 ?
    C3 C4 C5 . . 118.7(4) ?
    C3 C4 H4 . . 120.6 ?
    C5 C4 H4 . . 120.6 ?
    N1 C5 C4 . . 121.8(3) ?
    N1 C5 C6 . . 115.0(3) ?
    C4 C5 C6 . . 123.2(4) ?
    N2 C6 C7 . . 121.2(3) ?
    N2 C6 C5 . . 114.4(3) ?
    C7 C6 C5 . . 124.4(3) ?
    C8 C7 C6 . . 119.3(4) ?
    C8 C7 H7 . . 120.3 ?
    C6 C7 H7 . . 120.3 ?
    C9 C8 C7 . . 119.4(4) ?
    C9 C8 H8 . . 120.3 ?
    C7 C8 H8 . . 120.3 ?
    C8 C9 C10 . . 118.6(4) ?
    C8 C9 H9 . . 120.7 ?
    C10 C9 H9 . . 120.7 ?
    N2 C10 C9 . . 122.3(4) ?
    N2 C10 H10 . . 118.8 ?
    C9 C10 H10 . . 118.8 ?
    N3 C11 C12 . . 123.2(4) ?
    N3 C11 H11 . . 118.4 ?
    C12 C11 H11 . . 118.4 ?
    C11 C12 C13 . . 118.1(4) ?
    C11 C12 H12 . . 121.0 ?
    C13 C12 H12 . . 121.0 ?
    C14 C13 C12 . . 119.7(4) ?
    C14 C13 H13 . . 120.2 ?
    C12 C13 H13 . . 120.2 ?
    C13 C14 C15 . . 118.8(4) ?
    C13 C14 H14 . . 120.6 ?
    C15 C14 H14 . . 120.6 ?
    N3 C15 C14 . . 121.6(3) ?
    N3 C15 C16 . . 115.9(3) ?
    C14 C15 C16 . . 122.5(3) ?
    N4 C16 C17 . . 121.1(3) ?
    N4 C16 C15 . . 116.2(3) ?
    C17 C16 C15 . . 122.7(3) ?
    C18 C17 C16 . . 119.2(3) ?
    C18 C17 H17 . . 120.4 ?
    C16 C17 H17 . . 120.4 ?
    C17 C18 C19 . . 119.8(4) ?
    C17 C18 H18 . . 120.1 ?
    C19 C18 H18 . . 120.1 ?
    C20 C19 C18 . . 118.3(4) ?
    C20 C19 H19 . . 120.9 ?
    C18 C19 H19 . . 120.9 ?
    N4 C20 C19 . . 122.7(3) ?
    N4 C20 H20 . . 118.7 ?
    C19 C20 H20 . . 118.7 ?
    O1 C21 O2 . 2_666 125.4(3) ?
    O1 C21 C21 . 2_666 117.5(4) ?
    O2 C21 C21 2_666 2_666 117.1(4) ?
    N5 C22A H22A . . 109.4 ?
    N5 C22A H22B . . 109.5 ?
    H22A C22A H22B . . 109.5 ?
    N5 C22A H22C . . 109.5 ?
    H22A C22A H22C . . 109.5 ?
    H22B C22A H22C . . 109.5 ?
    N5 C23A H23A . . 109.5 ?
    N5 C23A H23B . . 109.4 ?
    H23A C23A H23B . . 109.5 ?
    N5 C23A H23C . . 109.5 ?
    H23A C23A H23C . . 109.5 ?
    H23B C23A H23C . . 109.5 ?
    N5 C22B H22D . . 109.5 ?
    N5 C22B H22E . . 109.5 ?
    H22D C22B H22E . . 109.5 ?
    N5 C22B H22F . . 109.5 ?
    H22D C22B H22F . . 109.5 ?
    H22E C22B H22F . . 109.5 ?
    N5 C23B H23D . . 109.5 ?
    N5 C23B H23E . . 109.5 ?
    H23D C23B H23E . . 109.5 ?
    N5 C23B H23F . . 109.4 ?
    H23D C23B H23F . . 109.5 ?
    H23E C23B H23F . . 109.5 ?
    O7 C24 N5 . . 128.6(9) ?
    O7 C24 H24 . . 115.7 ?
    N5 C24 H24 . . 115.7 ?
    H1W O1W H2W . . 110.2 ?
loop_
    _geom_hbond_atom_site_label_D
    _geom_hbond_atom_site_label_H
    _geom_hbond_atom_site_label_A
    _geom_hbond_site_symmetry_A
    _geom_hbond_distance_DH
    _geom_hbond_distance_HA
    _geom_hbond_distance_DA
    _geom_hbond_angle_DHA
    O1W H1W O5 2_767 0.91 2.45 3.311(13) 158.7
    O1W H2W O5 . 0.85 2.04 2.882(14) 168.7
