# Supplementary material for: μ-Oxalato-bis­[(2,2′-bipyridyl)­copper(II)] bis(perchlorate) dimethyl­formamide disolvate monohydrate
Source: Acta Crystallogr Sect E Struct Rep Online. 2010 Aug 18;66(Pt 9):m1101–2. doi: 10.1107/S1600536810031569 (PMC3008067; doi:10.1107/S1600536810031569)
Supplement: Supplementary file 2 [file e-66-m1101-Isup2.hkl]

# 
# h,k,l, Fc-squared, Fo-squared, sigma(Fo-squared) and status flag 
# 
data_I
_shelx_title ' ig391t in P-1 (turquoise block)' 
_shelx_refln_list_code          4 
_shelx_F_calc_maximum      192.65 
_exptl_crystal_F_000       618.00 
_reflns_d_resolution_high  0.8107 
 
loop_ 
 _symmetry_equiv_pos_as_xyz 
 'x, y, z' 
 '-x, -y, -z' 
 
_cell_length_a     9.6872 
_cell_length_b    11.0080 
_cell_length_c    12.2449 
_cell_angle_alpha  97.928 
_cell_angle_beta   99.565 
_cell_angle_gamma  91.924 
 
_shelx_F_squared_multiplier     1.000 
 
loop_ 
 _refln_index_h 
 _refln_index_k 
 _refln_index_l 
 _refln_F_squared_calc 
 _refln_F_squared_meas 
 _refln_F_squared_sigma 
 _refln_observed_status 
   2   0   0     6651.33     6189.16     34.43 o 
   3   0   0    14363.81    15046.66    161.14 o 
   4   0   0     1731.24     1947.25     15.25 o 
   5   0   0     2560.16     2156.85     22.20 o 
   6   0   0       41.85       25.85      7.68 o 
   7   0   0     1436.09     1403.86     18.66 o 
   8   0   0      623.65      650.88     19.14 o 
   9   0   0       16.93       34.67      8.45 o 
  10   0   0      476.98      479.34     14.06 o 
  11   0   0       66.87       82.82     15.69 o 
 -11   1   0       80.37       75.05     15.23 o 
 -10   1   0       75.70       68.57     14.22 o 
  -9   1   0      607.66      528.74     31.67 o 
  -8   1   0      113.36      118.52     16.01 o 
  -7   1   0      162.27      153.01     15.09 o 
  -6   1   0       14.84       -0.91     11.36 o 
  -5   1   0      141.32      204.61     21.88 o 
  -1   1   0     1177.35     1659.99      7.32 o 
   1   1   0     2816.59     2053.58     13.81 o 
   2   1   0     3599.01     4735.82     20.80 o 
   3   1   0      120.63       60.65      3.71 o 
   4   1   0     9817.78    10081.93     66.98 o 
   5   1   0      113.57      111.78      5.08 o 
   6   1   0      158.39      178.11     11.61 o 
   7   1   0      633.01      623.38     16.22 o 
   8   1   0      146.49      163.71     11.90 o 
   9   1   0      418.60      463.43     17.39 o 
  10   1   0       12.06       10.96      9.94 o 
  11   1   0      172.07      206.07     13.34 o 
 -11   2   0      115.10      141.00     16.48 o 
 -10   2   0       85.88       75.14     14.43 o 
  -9   2   0      597.33      598.92     22.16 o 
  -8   2   0        3.99       10.27     10.95 o 
  -7   2   0      346.94      320.28     21.20 o 
  -6   2   0      176.30      166.61     21.88 o 
  -5   2   0      394.26      409.99     28.41 o 
  -4   2   0     7056.23     7000.50     43.07 o 
  -3   2   0       10.99       15.37      4.08 o 
  -2   2   0      375.88      745.43      7.21 o 
  -1   2   0       46.27      151.73      4.62 o 
   0   2   0     4920.56     4792.52     35.97 o 
   1   2   0       15.07        5.12      5.39 o 
   2   2   0      372.02      431.70      9.27 o 
   3   2   0       19.11       21.38      4.49 o 
   4   2   0      592.73      699.85     10.97 o 
   5   2   0        8.64       12.37      5.04 o 
   6   2   0       91.47      108.60      6.16 o 
   7   2   0     1074.97     1069.50     20.74 o 
   8   2   0       93.82       93.29     11.85 o 
   9   2   0       17.69       31.86     13.82 o 
  10   2   0      145.79      150.42     13.98 o 
  11   2   0        2.50        6.61     12.43 o 
 -11   3   0        0.94       -1.51     13.79 o 
 -10   3   0     1085.93     1110.86     27.90 o 
  -9   3   0      103.81      111.46     14.01 o 
  -8   3   0      516.93      524.77     27.82 o 
  -7   3   0      429.61      472.18     32.63 o 
  -6   3   0        5.06       12.39      4.59 o 
  -5   3   0     1085.82      893.41     11.00 o 
  -4   3   0     2306.82     2615.14     20.68 o 
  -3   3   0     1367.44     1483.22     11.12 o 
  -2   3   0      129.18       34.48      3.37 o 
  -1   3   0     2272.36     2546.35     16.18 o 
   0   3   0    37114.48    37813.45    334.17 o 
   1   3   0       98.75      216.24      8.72 o 
   2   3   0     6173.27     5671.83     78.89 o 
   3   3   0      672.59      670.30     11.59 o 
   4   3   0     1452.43     1396.81     14.77 o 
   5   3   0      788.99      676.40     12.79 o 
   6   3   0      167.61      182.38      8.32 o 
   7   3   0     1615.30     1585.77     27.26 o 
   8   3   0      120.18      140.89     16.89 o 
   9   3   0      507.35      530.14     24.57 o 
  10   3   0      215.55      233.78     18.81 o 
  11   3   0       63.49       75.47     16.12 o 
 -11   4   0        2.09       25.78     15.37 o 
 -10   4   0      183.01      136.48     15.61 o 
  -9   4   0      390.51      345.42     24.84 o 
  -8   4   0       29.25       48.00      6.80 o 
  -7   4   0        0.81        4.36      5.68 o 
  -6   4   0       17.15        1.57      5.65 o 
  -5   4   0      104.47      141.09      6.55 o 
  -4   4   0     2971.40     3170.82     27.15 o 
  -3   4   0      842.69      716.01      9.08 o 
  -2   4   0      648.09      471.86      7.93 o 
  -1   4   0     2999.42     3541.00     21.70 o 
   0   4   0     4927.05     4534.68     31.91 o 
   1   4   0     1920.70     1511.25     20.90 o 
   2   4   0      124.94      140.29     11.67 o 
   3   4   0      724.69      703.47     21.88 o 
   4   4   0     2895.25     2973.86     31.47 o 
   5   4   0      357.33      463.98     13.67 o 
   6   4   0      597.71      600.14     16.65 o 
   7   4   0        6.91       12.47     10.36 o 
   8   4   0       24.51       25.72     16.12 o 
   9   4   0      379.61      376.59     24.57 o 
  10   4   0       13.75       15.74     17.27 o 
  11   4   0       90.31       96.58     17.08 o 
 -11   5   0       14.91       55.66     24.18 o 
 -10   5   0      467.33      387.72     38.39 o 
  -9   5   0      135.15      158.97     43.57 o 
  -8   5   0      381.44      403.38     13.97 o 
  -7   5   0      162.34      120.12      7.38 o 
  -6   5   0     1025.48     1026.35     14.09 o 
  -5   5   0      510.47      456.17     11.21 o 
  -4   5   0        1.70        3.86      5.12 o 
  -3   5   0     3244.98     3140.90     18.52 o 
  -2   5   0     1738.65     2012.33     16.52 o 
  -1   5   0      129.98      140.40      8.17 o 
   0   5   0     9041.13     8861.36     69.08 o 
   1   5   0      472.53      612.56     18.79 o 
   2   5   0      929.14      890.56     20.27 o 
   3   5   0     1853.21     1957.40     37.24 o 
   4   5   0        0.75       -1.54     10.04 o 
   5   5   0     1063.45      960.68     20.73 o 
   6   5   0      166.17      201.55     13.56 o 
   7   5   0      971.94      955.87     31.48 o 
   8   5   0      668.05      558.93     27.26 o 
   9   5   0       36.79       39.92     18.43 o 
  10   5   0       70.24       64.88     19.19 o 
 -10   6   0      506.58      571.60     46.07 o 
  -9   6   0       54.38       67.35     11.54 o 
  -8   6   0     1328.96     1264.42     21.09 o 
  -7   6   0      156.24      152.13     11.01 o 
  -6   6   0      456.25      433.33     12.24 o 
  -5   6   0      310.06      272.60     11.18 o 
  -4   6   0       39.37       18.16      5.72 o 
  -3   6   0     1194.76     1209.86     13.46 o 
  -2   6   0      139.35      226.06      9.29 o 
  -1   6   0     1551.85     1367.02     16.88 o 
   0   6   0     4000.58     4278.46     39.07 o 
   1   6   0        8.56       28.76     13.82 o 
   2   6   0     2405.03     2276.30     30.12 o 
   3   6   0       50.44       44.67     11.24 o 
   4   6   0     2038.15     1835.20     28.21 o 
   5   6   0      398.51      436.90     18.98 o 
   6   6   0      388.60      420.23     24.95 o 
   7   6   0      966.87      909.04     33.01 o 
   8   6   0      105.18      102.11     21.11 o 
   9   6   0      836.54      816.14     32.63 o 
  10   6   0       72.92       87.91     21.50 o 
 -10   7   0       26.78       11.07     15.16 o 
  -9   7   0      428.52      428.99     19.64 o 
  -8   7   0       16.92       28.85     12.69 o 
  -7   7   0      111.02      137.55     12.10 o 
  -6   7   0        6.48       -3.47      9.38 o 
  -5   7   0        4.97        2.48      7.42 o 
  -4   7   0      680.08      698.89     14.08 o 
  -3   7   0       89.45       83.81      7.63 o 
  -2   7   0      147.32      121.65      7.81 o 
  -1   7   0      700.87      822.62     20.39 o 
   0   7   0      459.77      467.45     15.88 o 
   1   7   0       30.25       11.08     11.42 o 
   2   7   0       20.25       32.58     12.33 o 
   3   7   0      389.39      348.58     18.47 o 
   4   7   0      920.00      976.74     24.43 o 
   5   7   0        3.36        2.11     13.03 o 
   6   7   0       72.23       70.11     15.74 o 
   7   7   0        0.07       -5.76     18.43 o 
   8   7   0       30.24       42.23     19.96 o 
   9   7   0      137.86      177.74     23.80 o 
  -9   8   0      139.94      144.13     15.95 o 
  -8   8   0      447.69      505.86     22.52 o 
  -7   8   0      398.49      421.91     21.86 o 
  -6   8   0      199.39      201.80     35.89 o 
  -5   8   0     1167.87     1258.37     35.70 o 
  -4   8   0       34.98       25.74      7.41 o 
  -3   8   0      604.18      629.48     22.51 o 
  -2   8   0      205.74      210.79     12.25 o 
  -1   8   0      632.77      695.80     17.08 o 
   0   8   0     2026.24     1910.55     25.55 o 
   1   8   0      345.67      300.43     16.96 o 
   2   8   0     1374.95     1450.09     27.28 o 
   3   8   0       64.41       42.97     14.51 o 
   4   8   0      649.43      694.46     36.85 o 
   5   8   0      108.33       99.91     27.45 o 
   6   8   0      278.05      249.91     26.10 o 
   7   8   0      543.15      579.28     33.40 o 
   8   8   0        1.12       -4.99     20.73 o 
   9   8   0       79.16       62.96     23.03 o 
  -9   9   0       44.34       81.77     18.43 o 
  -8   9   0      515.40      529.76     28.02 o 
  -7   9   0       76.17       46.83     19.19 o 
  -6   9   0      128.02      113.25     20.73 o 
  -5   9   0      280.87      244.92     23.03 o 
  -4   9   0       81.26       77.54     20.73 o 
  -3   9   0        2.79      -12.68     12.68 o 
  -2   9   0        3.93       18.98     13.16 o 
  -1   9   0      736.24      664.88     22.76 o 
   0   9   0      437.41      486.31     18.84 o 
   1   9   0       19.13        9.36     11.30 o 
   2   9   0      307.05      290.34     18.18 o 
   3   9   0      257.57      254.55     18.25 o 
   4   9   0      918.01      963.25     26.96 o 
   5   9   0        3.70      -11.84     14.70 o 
   6   9   0      731.31      664.50     36.47 o 
   7   9   0      291.03      357.01     30.33 o 
   8   9   0       37.84       32.63     23.03 o 
  -8  10   0       30.85       35.70     19.96 o 
  -7  10   0      362.47      365.07     28.79 o 
  -6  10   0       15.70       30.71     20.35 o 
  -5  10   0       65.86       37.24     20.35 o 
  -4  10   0       38.48        4.99     20.35 o 
  -3  10   0      152.69      153.20     16.07 o 
  -2  10   0       78.88      118.98     29.94 o 
  -1  10   0       28.92       29.22     15.41 o 
   0  10   0        4.81        8.87     15.68 o 
   1  10   0      194.84      185.28     19.96 o 
   2  10   0      209.47      189.18     18.46 o 
   3  10   0      121.79      110.33     17.09 o 
   4  10   0       58.79       76.91     17.24 o 
   5  10   0      360.67      327.06     21.85 o 
   6  10   0      311.30      353.56     31.48 o 
   7  10   0       11.15       -3.84     23.80 o 
  -7  11   0        0.53       -9.60     20.73 o 
  -6  11   0      619.40      621.89     35.32 o 
  -5  11   0      836.71      861.05     38.77 o 
  -4  11   0       70.77       53.36     23.03 o 
  -3  11   0      827.83      827.27     38.39 o 
  -2  11   0       83.41       78.71     16.92 o 
  -1  11   0      515.11      533.82     28.02 o 
   0  11   0      752.77      726.66     26.84 o 
   1  11   0      227.29      200.41     19.40 o 
   2  11   0      778.24      788.69     44.53 o 
   3  11   0        3.00       10.19     17.77 o 
   4  11   0      565.11      602.51     26.33 o 
   5  11   0       52.15       99.81     27.64 o 
   6  11   0      415.01      413.44     35.32 o 
  -5  12   0       51.63       45.68     23.80 o 
  -4  12   0      188.15      199.62     27.64 o 
  -3  12   0       38.68       41.08     24.95 o 
  -2  12   0       40.77       42.23     25.72 o 
  -1  12   0      260.32      274.24     20.70 o 
   0  12   0       10.01       -3.13     36.66 o 
   1  12   0      451.45      451.69     26.29 o 
   2  12   0       70.15       54.48     25.91 o 
   3  12   0      179.28      169.31     20.76 o 
   4  12   0      147.46      155.33     21.82 o 
  -3  13   0       58.21       29.56     26.49 o 
  -2  13   0       34.30       19.96     26.87 o 
  -1  13   0       14.87       21.50     25.34 o 
   0  13   0       34.39       29.18     18.46 o 
   1  13   0        8.44       -0.18     18.07 o 
   2  13   0       86.96       97.57     21.28 o 
  -2 -13   1       63.24       85.78     19.95 o 
  -1 -13   1       48.66       26.30     18.46 o 
   0 -13   1      348.32      407.71     25.35 o 
   1 -13   1        2.50        7.29     26.49 o 
   2 -13   1      316.80      355.48     32.25 o 
   3 -13   1       90.78      132.82     26.49 o 
  -4 -12   1      319.20      363.31     23.34 o 
  -3 -12   1       96.80       53.77     18.47 o 
  -2 -12   1      204.01      160.89     20.11 o 
  -1 -12   1      259.89      266.68     21.36 o 
   0 -12   1       15.42        2.50     16.83 o 
   1 -12   1       92.61       98.99     17.76 o 
   2 -12   1      160.75      135.13     28.02 o 
   3 -12   1        1.50      -11.90     23.42 o 
   4 -12   1       54.95       32.63     23.42 o 
   5 -12   1        3.10        4.99     23.03 o 
  -6 -11   1      203.47      146.64     26.10 o 
  -5 -11   1      850.64      857.21     39.92 o 
  -4 -11   1       96.71       72.03     17.70 o 
  -3 -11   1      541.66      509.16     25.52 o 
  -2 -11   1      625.53      613.36     25.23 o 
  -1 -11   1        9.03       -2.83     16.51 o 
   0 -11   1      976.80      940.70     29.58 o 
   1 -11   1       54.37       38.72     15.29 o 
   2 -11   1      827.04      770.30     26.59 o 
   3 -11   1      226.45      243.00     27.64 o 
   4 -11   1      109.80      102.50     23.80 o 
   5 -11   1      144.13      174.67     25.72 o 
   6 -11   1       71.89       59.12     22.27 o 
   7 -11   1       98.86       57.97     22.27 o 
  -7 -10   1       44.29       -4.61     23.03 o 
  -6 -10   1      595.04      594.25     34.55 o 
  -5 -10   1      289.20      323.47     20.85 o 
  -4 -10   1     1275.47     1260.74     30.13 o 
  -3 -10   1     2452.32     2457.65     38.81 o 
  -2 -10   1      361.81      360.41     39.92 o 
  -1 -10   1      638.27      609.28     44.34 o 
   0 -10   1      325.57      354.22     20.75 o 
   1 -10   1      209.02      207.08     17.08 o 
   2 -10   1     1059.88     1107.97     27.65 o 
   3 -10   1        3.44        7.29     13.77 o 
   4 -10   1      781.05      775.83     34.55 o 
   5 -10   1        2.26       -6.91     20.73 o 
   6 -10   1      355.71      351.25     26.87 o 
   7 -10   1      166.77      203.46     23.42 o 
   8 -10   1       69.59       82.53     21.11 o 
  -8  -9   1        0.29      -20.35     20.35 o 
  -7  -9   1       10.42       39.16     22.65 o 
  -6  -9   1       22.19       46.45     22.65 o 
  -5  -9   1       39.77       38.29     15.88 o 
  -4  -9   1      244.59      269.71     18.71 o 
  -3  -9   1       30.75       29.15     14.78 o 
  -2  -9   1      412.42      396.83     21.91 o 
  -1  -9   1      400.59      417.29     20.35 o 
   0  -9   1      334.43      367.64     42.04 o 
   1  -9   1       16.49       -3.07     13.30 o 
   2  -9   1      347.68      294.38     17.20 o 
   3  -9   1        3.27       21.02     12.89 o 
   4  -9   1        2.08      -18.04     18.04 o 
   5  -9   1       11.59       24.95     19.58 o 
   6  -9   1       45.00       72.94     19.96 o 
   7  -9   1        7.42      -16.12     17.27 o 
   8  -9   1       91.93       73.71     18.81 o 
   9  -9   1        0.32        5.37     17.66 o 
  -9  -8   1        1.07       -1.92     20.35 o 
  -8  -8   1      526.36      537.05     33.01 o 
  -7  -8   1      785.03      740.51     32.63 o 
  -6  -8   1       72.04       53.70     15.06 o 
  -5  -8   1      533.91      464.64     21.09 o 
  -4  -8   1      106.97      125.72     15.88 o 
  -3  -8   1     1387.54     1405.37     27.28 o 
  -2  -8   1      571.53      607.62     40.69 o 
  -1  -8   1      495.61      466.36     20.11 o 
   0  -8   1     2242.94     2310.86     28.40 o 
   1  -8   1      287.07      331.50     14.94 o 
   2  -8   1     1068.10     1047.80     18.16 o 
   3  -8   1       30.16       43.92     11.86 o 
   4  -8   1     1857.89     1888.74     32.25 o 
   5  -8   1       12.29       16.12     16.89 o 
   6  -8   1       18.05       34.17     18.04 o 
   7  -8   1      181.39      176.59     19.96 o 
   8  -8   1       13.31      -28.24     44.72 o 
   9  -8   1      552.62      595.09     70.06 o 
  -9  -7   1      200.60      187.72     24.57 o 
  -8  -7   1      299.77      319.01     26.10 o 
  -7  -7   1       18.62        6.53     18.81 o 
  -6  -7   1      171.63      124.68     15.20 o 
  -5  -7   1      157.41      165.39     14.51 o 
  -4  -7   1     2189.32     2193.69     39.54 o 
  -3  -7   1      833.29      860.78     22.94 o 
  -2  -7   1       24.14        9.98     20.73 o 
  -1  -7   1     2483.17     2410.99     32.98 o 
   0  -7   1        2.60        4.85     21.31 o 
   1  -7   1      323.22      291.30     12.37 o 
   2  -7   1      996.32      972.65     14.70 o 
   3  -7   1      446.06      429.61     16.50 o 
   4  -7   1     2849.59     2802.92     32.22 o 
   5  -7   1        1.10       -4.89      8.43 o 
   6  -7   1      982.09     1008.71     19.21 o 
   7  -7   1      335.84      327.58     19.67 o 
   8  -7   1       13.42       31.35     13.39 o 
   9  -7   1     1092.41     1034.03     25.00 o 
  10  -7   1       38.49       29.18     13.44 o 
 -10  -6   1       78.35       77.93     20.73 o 
  -9  -6   1       14.17       16.89     19.19 o 
  -8  -6   1      214.70      189.25     22.65 o 
  -7  -6   1      395.45      451.83     29.18 o 
  -6  -6   1       14.77       24.57     12.22 o 
  -5  -6   1     1031.69     1001.26     22.51 o 
  -4  -6   1     1791.86     1919.61     46.83 o 
  -3  -6   1       97.19       76.75     11.51 o 
  -2  -6   1     1595.36     1497.72     24.16 o 
  -1  -6   1      607.83      608.63     22.65 o 
   0  -6   1    12675.53    13034.96     97.04 o 
   1  -6   1      489.01      478.85     12.33 o 
   2  -6   1      518.34      483.62     11.55 o 
   3  -6   1     1269.25     1230.66     15.52 o 
   4  -6   1      141.23      146.23      8.56 o 
   5  -6   1      120.71       95.86     10.20 o 
   6  -6   1       82.83      102.16      7.95 o 
   7  -6   1        3.88        9.10      8.89 o 
   8  -6   1       16.87       23.27      9.75 o 
   9  -6   1        4.28       12.30     10.95 o 
  10  -6   1      186.52      191.17     34.17 o 
 -10  -5   1       66.11       59.12     19.19 o 
  -9  -5   1      673.66      600.78     28.79 o 
  -8  -5   1      553.28      638.01     29.18 o 
  -7  -5   1        1.90        6.53     15.74 o 
  -6  -5   1     1615.58     1595.81     25.23 o 
  -5  -5   1     1885.59     1902.74     33.21 o 
  -4  -5   1      705.96      725.39     18.59 o 
  -3  -5   1     1628.81     1486.86     23.47 o 
  -2  -5   1      628.87      665.59     26.87 o 
  -1  -5   1     4602.94     4406.93     41.39 o 
   0  -5   1     7211.71     7865.80     79.27 o 
   1  -5   1     1584.79     1581.05     16.94 o 
   2  -5   1     9377.38     9468.93     63.27 o 
   3  -5   1      384.66      473.45     11.39 o 
   4  -5   1     7043.41     7281.37     41.20 o 
   5  -5   1      448.74      488.01     10.86 o 
   6  -5   1       73.29       61.98      7.31 o 
   7  -5   1      569.77      552.54     16.23 o 
   8  -5   1        0.78       -5.18      8.70 o 
   9  -5   1      787.74      838.17     17.30 o 
  10  -5   1       13.24       34.17     28.79 o 
  11  -5   1      158.15      150.10     26.49 o 
 -11  -4   1      296.02      282.54     23.80 o 
 -10  -4   1      154.73      140.50     18.43 o 
  -9  -4   1      381.77      354.32     23.80 o 
  -8  -4   1      498.38      500.97     25.34 o 
  -7  -4   1       38.86       38.39      9.84 o 
  -6  -4   1      221.99      229.04     12.91 o 
  -5  -4   1      126.05      123.17     11.21 o 
  -4  -4   1     3710.23     3713.79     31.51 o 
  -3  -4   1      550.28      604.65     14.23 o 
  -2  -4   1       77.85       78.91      8.56 o 
  -1  -4   1     2769.31     2937.85     29.45 o 
   0  -4   1       77.74      160.74      8.20 o 
   1  -4   1       54.76       41.00      5.56 o 
   2  -4   1      157.54      123.86      9.86 o 
   3  -4   1      624.21      708.78     10.79 o 
   4  -4   1     1953.09     2094.00     18.03 o 
   5  -4   1      317.31      393.33     10.53 o 
   6  -4   1     2566.26     2672.36     22.57 o 
   7  -4   1      303.93      313.71      9.78 o 
   8  -4   1        4.01        1.47      5.83 o 
   9  -4   1      604.61      570.04     38.77 o 
  10  -4   1        2.93       -1.64     12.86 o 
  11  -4   1      133.97      141.01     19.99 o 
 -11  -3   1        2.73        6.14     14.97 o 
 -10  -3   1      520.42      508.65     23.80 o 
  -9  -3   1        4.45       10.75     14.59 o 
  -8  -3   1       85.40      119.39     16.12 o 
  -7  -3   1       55.46       78.25      7.68 o 
  -6  -3   1       34.93       41.04      6.96 o 
  -5  -3   1      628.57      519.53     11.62 o 
  -4  -3   1     1767.81     1951.97     19.56 o 
  -3  -3   1      621.08      613.87     11.19 o 
  -2  -3   1       23.28       82.20      6.94 o 
  -1  -3   1     8136.80     8748.51     63.52 o 
   0  -3   1    24376.28    25567.41    145.14 o 
   1  -3   1     1900.40     2178.40     15.90 o 
   2  -3   1      236.17      217.15      5.59 o 
   3  -3   1       97.62       83.20      5.54 o 
   4  -3   1     1445.61     1568.02     23.56 o 
   5  -3   1      418.32      415.82      9.55 o 
   6  -3   1       11.34        3.95      5.54 o 
   7  -3   1      125.37      124.96      7.59 o 
   8  -3   1       46.75       49.15      6.82 o 
   9  -3   1      118.63      139.70     14.17 o 
  10  -3   1       71.24       51.77     13.76 o 
  11  -3   1       32.55       47.23     14.57 o 
 -11  -2   1      271.71      286.56     17.28 o 
 -10  -2   1      616.71      582.92     19.21 o 
  -9  -2   1      732.67      685.43     19.23 o 
  -8  -2   1      532.93      544.52     14.03 o 
  -7  -2   1        0.85        1.45      7.23 o 
  -6  -2   1      478.29      394.46      9.06 o 
  -5  -2   1     1611.29     1766.80     15.10 o 
  -4  -2   1     2016.12     2124.06     15.18 o 
  -3  -2   1      334.08      175.19      6.14 o 
  -2  -2   1       49.53        7.99      4.93 o 
  -1  -2   1     8702.49     8626.38     49.42 o 
   0  -2   1        0.90       16.37      5.31 o 
   1  -2   1    14571.65    15288.89     77.16 o 
   2  -2   1     4103.28     3361.62     32.52 o 
   3  -2   1     3230.45     2716.77     19.52 o 
   4  -2   1     8515.08     9056.36     86.37 o 
   5  -2   1      717.89      825.58     20.54 o 
   6  -2   1     1744.32     1682.86     20.84 o 
   7  -2   1       58.98       71.80      7.42 o 
   8  -2   1      245.84      272.77     10.51 o 
   9  -2   1     1071.41     1099.71     31.18 o 
  10  -2   1        0.06       -4.99     12.81 o 
  11  -2   1      292.60      365.46     21.02 o 
 -11  -1   1      216.13      201.78     11.22 o 
 -10  -1   1       63.02       57.32     10.95 o 
  -9  -1   1      145.33      119.58     11.14 o 
  -8  -1   1      266.24      312.24     36.09 o 
  -7  -1   1        3.56       -2.67      6.33 o 
  -6  -1   1       99.01      134.40      6.95 o 
  -5  -1   1       10.37       15.14      6.08 o 
  -4  -1   1     1900.96     1999.96     12.19 o 
  -3  -1   1     3481.32     3594.43     22.11 o 
  -2  -1   1      441.79      508.31      6.33 o 
  -1  -1   1     4217.99     5101.45     25.66 o 
   0  -1   1     1462.08     1797.31     10.18 o 
   1  -1   1     6304.91     6709.61     63.25 o 
   2  -1   1     4645.15     5047.49     28.25 o 
   3  -1   1     3565.57     3864.75     35.06 o 
   4  -1   1     3563.32     3813.04     66.41 o 
   5  -1   1       66.48       58.75      7.03 o 
   6  -1   1     1305.62     1346.29     17.64 o 
   7  -1   1      135.49      134.89      8.43 o 
   8  -1   1      970.60     1002.86     16.19 o 
   9  -1   1      337.58      309.92     11.88 o 
  10  -1   1       49.50       76.46     17.80 o 
  11  -1   1      281.37      287.00     22.41 o 
 -11   0   1      196.28      237.88     18.22 o 
 -10   0   1      979.34      945.65     27.15 o 
  -9   0   1      166.55      163.55     16.32 o 
  -8   0   1     1087.37     1093.24     31.86 o 
  -7   0   1       14.03       17.60      5.39 o 
  -6   0   1     2417.50     2489.31     18.90 o 
  -5   0   1      646.09      646.87      9.29 o 
  -4   0   1       94.61       79.65      6.83 o 
  -3   0   1     1229.88     1450.29     19.91 o 
  -2   0   1    13012.81    14470.67     96.07 o 
  -1   0   1     2220.71     2233.36     24.50 o 
   0   0   1     6396.66     6961.34     65.26 o 
   1   0   1     2103.64     2598.02     14.04 o 
   2   0   1    21607.40    22476.51    113.19 o 
   3   0   1     8514.66     8671.04     39.16 o 
   4   0   1       13.06        9.78      3.79 o 
   5   0   1     1502.92     1726.94     18.63 o 
   6   0   1     1145.66     1181.67     19.83 o 
   7   0   1       91.06       70.18      8.72 o 
   8   0   1       45.93       50.48     11.99 o 
   9   0   1       77.11       81.42      9.72 o 
  10   0   1        3.64       10.55     11.45 o 
  11   0   1        0.54       -2.96      8.83 o 
 -11   1   1      236.99      270.65     18.52 o 
 -10   1   1      110.65       84.53     14.76 o 
  -9   1   1     2651.65     2526.58     36.68 o 
  -8   1   1     1315.72     1400.28     27.20 o 
  -7   1   1      243.69      258.93     21.88 o 
  -6   1   1      886.57      778.38     22.86 o 
  -5   1   1     1083.69     1291.77     42.61 o 
  -4   1   1     3533.45     3355.14     62.19 o 
  -3   1   1     3575.43     3310.36     28.04 o 
  -2   1   1      944.53      850.97      7.95 o 
  -1   1   1     4324.14     4164.26     24.20 o 
   0   1   1       92.56       54.80      3.96 o 
   1   1   1    16195.85    17059.38    168.52 o 
   2   1   1       34.26      149.32      5.82 o 
   3   1   1    16007.67    15431.98     68.34 o 
   4   1   1    12496.53    12994.23     64.22 o 
   5   1   1      308.82      303.84      9.56 o 
   6   1   1     2917.94     2842.73     48.56 o 
   7   1   1      141.14      176.25     10.38 o 
   8   1   1      440.59      515.08     15.85 o 
   9   1   1      611.09      611.90     20.26 o 
  10   1   1       17.98       12.68     10.28 o 
  11   1   1      228.09      276.64     17.17 o 
 -11   2   1       17.80       19.05     14.31 o 
 -10   2   1      152.67      139.55     15.29 o 
  -9   2   1      566.58      552.69     21.94 o 
  -8   2   1      114.56      116.74     13.65 o 
  -7   2   1        4.68       -6.53     16.51 o 
  -6   2   1      159.26      144.72     18.81 o 
  -4   2   1       34.34       37.44      7.49 o 
  -3   2   1      202.02      182.64      8.18 o 
  -2   2   1       86.21       46.51      6.57 o 
  -1   2   1     7672.64     8298.52     47.78 o 
   0   2   1        6.59        3.23      4.05 o 
   1   2   1      526.61      483.13     13.71 o 
   2   2   1       20.89       10.73      6.89 o 
   3   2   1     2231.71     2328.07     27.28 o 
   4   2   1       15.52       10.53      7.03 o 
   5   2   1       42.37       30.57      7.75 o 
   6   2   1      174.91      204.11     10.58 o 
   7   2   1        2.60      -13.05     13.05 o 
   8   2   1       33.92       39.44     12.09 o 
   9   2   1        0.93        1.66     11.90 o 
  10   2   1       90.08      106.67     14.11 o 
  11   2   1       88.76      112.79     16.70 o 
 -11   3   1       90.89       77.55     15.05 o 
 -10   3   1      318.25      323.54     19.29 o 
  -9   3   1       70.96       65.93     16.92 o 
  -8   3   1      436.17      375.65     24.97 o 
  -7   3   1        0.02        9.60     16.12 o 
  -6   3   1     1033.05     1033.76     11.14 o 
  -5   3   1      348.53      321.43      8.16 o 
  -4   3   1       58.47       80.05      6.04 o 
  -3   3   1      308.47      298.45      7.29 o 
  -2   3   1     1334.44     1492.85     11.35 o 
  -1   3   1      911.31      762.96     12.84 o 
   0   3   1     1671.91     1418.59     17.91 o 
   1   3   1       12.46        0.20      7.46 o 
   2   3   1      975.30     1143.92     18.28 o 
   3   3   1       89.66      129.67     15.36 o 
   4   3   1     1384.90     1200.59     16.94 o 
   5   3   1        3.89        3.99      8.40 o 
   6   3   1      398.85      435.16     14.39 o 
   7   3   1       14.63        7.69     11.32 o 
   8   3   1       81.50       81.00     17.27 o 
   9   3   1      722.29      766.42     23.36 o 
  10   3   1       93.14       86.97     14.82 o 
  11   3   1       35.62       40.82     14.17 o 
 -11   4   1      268.22      297.56     18.90 o 
 -10   4   1      167.36      151.25     19.51 o 
  -9   4   1     1051.70     1070.09     40.69 o 
  -8   4   1      266.33      224.27     18.44 o 
  -7   4   1      904.95      903.19     17.17 o 
  -6   4   1      615.15      611.70     10.55 o 
  -5   4   1        3.03       -1.28      5.64 o 
  -4   4   1      337.21      267.92      7.60 o 
  -3   4   1      106.77      119.00      5.67 o 
  -2   4   1     2544.15     2503.32     15.59 o 
  -1   4   1     3293.35     3038.76     20.05 o 
   0   4   1      160.62      158.43      6.67 o 
   1   4   1     1928.38     1876.01     24.29 o 
   2   4   1      692.90      566.23     16.83 o 
   3   4   1      745.89      547.94     16.65 o 
   4   4   1      608.59      726.46     17.24 o 
   5   4   1      393.67      429.76     16.02 o 
   6   4   1      771.58      632.23     17.62 o 
   7   4   1        2.11       -7.68     16.51 o 
   8   4   1      879.84      887.54     29.18 o 
   9   4   1      420.72      452.21     26.49 o 
  10   4   1      105.40      105.94     15.48 o 
 -10   5   1      285.96      275.36     22.65 o 
  -9   5   1      219.36      170.14     18.69 o 
  -8   5   1      125.75      111.89      9.67 o 
  -7   5   1       78.96       91.20      8.26 o 
  -6   5   1       51.26       62.04      7.03 o 
  -5   5   1      993.70      923.68     10.84 o 
  -4   5   1      219.87      233.77     12.28 o 
  -3   5   1      613.71      583.23      9.90 o 
  -2   5   1      108.07       78.73      5.67 o 
  -1   5   1     1179.92     1354.28     16.18 o 
   0   5   1     5764.34     6079.05     57.06 o 
   1   5   1       39.41       36.14     15.16 o 
   2   5   1     2885.70     2691.95     31.62 o 
   3   5   1     2087.53     2252.99     32.44 o 
   4   5   1      390.04      458.93     15.84 o 
   5   5   1      726.98      672.21     19.95 o 
   6   5   1        4.81        6.45     10.97 o 
   7   5   1      136.59      175.43     20.73 o 
   8   5   1       78.50       80.62     19.96 o 
   9   5   1       24.95       13.82     18.43 o 
  10   5   1       58.96       70.17     15.94 o 
 -10   6   1        4.47       48.75     28.02 o 
  -9   6   1      636.53      635.16     16.78 o 
  -8   6   1      145.99      146.70     11.10 o 
  -7   6   1      655.47      673.82     25.90 o 
  -6   6   1     1900.02     1931.27     20.52 o 
  -5   6   1       20.91        7.44      5.90 o 
  -4   6   1     1078.45     1073.48     13.51 o 
  -3   6   1       51.55       88.45      6.43 o 
  -2   6   1     1094.61     1103.85     17.38 o 
  -1   6   1     1980.93     1883.24     21.99 o 
   0   6   1     1399.74     1422.19     20.38 o 
   1   6   1     1778.08     1742.16     27.45 o 
   2   6   1       71.29       54.97     11.12 o 
   3   6   1     1020.76     1131.54     52.21 o 
   4   6   1     1019.03      999.46     23.33 o 
   5   6   1       26.32       38.48     11.93 o 
   6   6   1      705.94      649.50     24.95 o 
   7   6   1        9.95        4.61     18.81 o 
   8   6   1      122.93      105.57     21.11 o 
   9   6   1      282.46      285.23     25.72 o 
  10   6   1       49.91       52.98     21.50 o 
 -10   7   1        3.79        8.98     11.64 o 
  -9   7   1      539.89      559.35     23.22 o 
  -8   7   1       63.59       53.02     13.21 o 
  -7   7   1      400.73      375.18     16.71 o 
  -6   7   1      366.29      370.11     16.19 o 
  -5   7   1      162.95      160.43      9.20 o 
  -4   7   1     1004.42      968.13     16.04 o 
  -3   7   1       88.81      117.19     10.07 o 
  -2   7   1     1009.39      943.27     17.83 o 
  -1   7   1     1552.82     1556.03     31.16 o 
   0   7   1      589.37      527.41     14.52 o 
   1   7   1      804.01      752.05     16.95 o 
   2   7   1       37.50       32.29     11.93 o 
   3   7   1     1399.09     1382.15     36.47 o 
   4   7   1       44.64       52.02     14.12 o 
   5   7   1      295.05      255.26     17.24 o 
   6   7   1       44.36       50.29     14.39 o 
   7   7   1      210.84      180.43     23.42 o 
   8   7   1      139.03      158.54     23.80 o 
   9   7   1        6.73      -13.82     20.35 o 
  -9   8   1       12.49       13.21     13.81 o 
  -8   8   1      319.65      352.27     20.63 o 
  -7   8   1        4.34      -11.32     13.63 o 
  -6   8   1      241.07      249.70     37.23 o 
  -5   8   1      321.50      313.19     16.75 o 
  -4   8   1       11.42       -8.32     11.31 o 
  -3   8   1       37.31       47.58     12.41 o 
  -2   8   1       87.54       68.91     10.06 o 
  -1   8   1        5.39       20.27      9.80 o 
   0   8   1       17.29       27.87     12.79 o 
   1   8   1        0.76       -2.97      9.36 o 
   2   8   1      151.76      134.58     14.92 o 
   3   8   1      150.62      160.14     16.15 o 
   4   8   1       29.10       24.28     14.20 o 
   5   8   1        1.80       19.13     14.92 o 
   6   8   1      201.85      199.24     25.72 o 
   7   8   1      245.94      252.98     27.26 o 
   8   8   1       18.53       12.67     21.50 o 
  -9   9   1      332.29      319.90     22.17 o 
  -8   9   1       31.94       19.59     22.27 o 
  -7   9   1      395.06      431.03     23.99 o 
  -6   9   1     1212.76     1149.35     36.09 o 
  -5   9   1       29.80       37.62     19.96 o 
  -4   9   1      854.00     1013.07     35.32 o 
  -3   9   1       73.31       85.57     14.20 o 
  -2   9   1     1169.35     1247.33     27.65 o 
  -1   9   1      401.82      442.09     16.84 o 
   0   9   1      824.84      823.67     19.77 o 
   1   9   1      902.28      969.24     26.41 o 
   2   9   1      243.55      229.24     14.04 o 
   3   9   1      946.41      966.31     27.13 o 
   4   9   1       25.27        9.67     15.05 o 
   5   9   1      899.33      920.55     27.47 o 
   6   9   1      436.16      438.78     34.17 o 
   7   9   1       88.48       91.36     24.95 o 
   8   9   1      296.35      339.35     30.71 o 
  -8  10   1       84.00       85.61     21.11 o 
  -7  10   1      111.39      105.57     21.50 o 
  -6  10   1        0.66       18.81     20.35 o 
  -5  10   1      177.76      174.67     23.80 o 
  -4  10   1      291.08      250.29     25.72 o 
  -3  10   1        5.02       16.40     14.75 o 
  -2  10   1      701.13      684.79     24.14 o 
  -1  10   1      496.29      491.00     22.90 o 
   0  10   1      190.53      191.96     17.62 o 
   1  10   1      161.17      163.71     19.77 o 
   2  10   1      179.32      188.68     18.73 o 
   3  10   1      641.12      648.81     27.28 o 
   4  10   1      135.74      154.46     18.79 o 
   5  10   1      414.62      528.72     29.75 o 
   6  10   1        0.27       -7.29     21.88 o 
   7  10   1      654.66      697.13     40.69 o 
  -7  11   1      349.27      322.08     27.64 o 
  -6  11   1      852.54      852.60     38.00 o 
  -5  11   1        4.04       24.95     22.27 o 
  -4  11   1      629.48      548.19     34.55 o 
  -3  11   1      242.22      193.09     26.87 o 
  -2  11   1       21.70       10.94     21.31 o 
  -1  11   1       80.46       67.94     22.65 o 
   0  11   1        6.78       -9.32     15.32 o 
   1  11   1      166.92      185.05     20.08 o 
   2  11   1      276.14      254.88     21.04 o 
   3  11   1       42.66       29.47     17.21 o 
   4  11   1       87.06       96.23     19.52 o 
   5  11   1       18.45       26.87     23.80 o 
  -5  12   1      202.74      166.99     26.49 o 
  -4  12   1      382.47      355.09     31.48 o 
  -3  12   1       24.80       49.14     25.34 o 
  -2  12   1      740.68      748.96     38.00 o 
  -1  12   1        6.23        9.27     26.30 o 
   0  12   1      191.88      206.46     20.92 o 
   1  12   1      316.26      316.60     22.80 o 
   2  12   1       47.06       54.32     19.00 o 
   3  12   1      590.85      632.51     27.96 o 
   4  12   1        4.95       -5.10     18.98 o 
  -3  13   1      175.59      191.17     30.33 o 
  -2  13   1      244.04      196.93     29.56 o 
  -1  13   1        9.43        0.38     27.64 o 
   0  13   1      107.54      119.48     21.31 o 
   1  13   1        7.25       20.96     23.22 o 
  -3 -13   2      131.55      111.67     23.99 o 
  -2 -13   2        7.80      -15.56     22.84 o 
  -1 -13   2      380.21      338.27     23.88 o 
   0 -13   2       39.85       34.51     19.25 o 
   1 -13   2      234.58      200.00     29.18 o 
   2 -13   2      353.39      343.19     34.17 o 
   3 -13   2       54.35       74.09     27.26 o 
  -5 -12   2       70.49      112.86     28.41 o 
  -4 -12   2      413.85      441.06     52.21 o 
  -3 -12   2        1.10        0.45     17.21 o 
  -2 -12   2     1006.21     1040.23     32.84 o 
  -1 -12   2     1030.71     1014.88     31.89 o 
   0 -12   2     1007.44      989.64     30.22 o 
   1 -12   2      475.06      560.80     37.04 o 
   2 -12   2       57.68       47.60     25.72 o 
   3 -12   2      694.40      732.45     39.16 o 
   4 -12   2       64.54       79.85     24.95 o 
   5 -12   2      173.11      203.84     27.26 o 
  -6 -11   2       21.36       13.05     21.88 o 
  -5 -11   2      255.94      242.47     21.40 o 
  -4 -11   2       66.55       69.85     19.96 o 
  -3 -11   2      514.45      473.99     25.20 o 
  -2 -11   2      884.15      763.61     26.33 o 
  -1 -11   2       10.88        6.42     16.14 o 
   0 -11   2      714.88      687.42     26.07 o 
   1 -11   2        7.80       -6.53     14.51 o 
   2 -11   2      608.48      605.05     36.28 o 
   3 -11   2      425.55      407.68     33.01 o 
   4 -11   2      487.64      484.46     33.40 o 
   5 -11   2      244.94      200.00     25.72 o 
   6 -11   2      196.93      172.75     25.34 o 
   7 -11   2       19.68       31.48     21.50 o 
  -7 -10   2      343.56      289.83     29.56 o 
  -6 -10   2       83.72       90.60     24.57 o 
  -5 -10   2      147.02      182.66     19.12 o 
  -4 -10   2     1902.95     1781.98     34.59 o 
  -3 -10   2       77.75       63.56     16.29 o 
  -2 -10   2      635.90      593.97     37.62 o 
  -1 -10   2     2619.39     2659.56     50.86 o 
   0 -10   2      270.07      235.06     18.09 o 
   1 -10   2      405.05      347.37     42.80 o 
   2 -10   2      494.00      523.71     23.20 o 
   3 -10   2       55.11       45.19     14.59 o 
   4 -10   2       53.46       42.99     21.11 o 
   5 -10   2      168.79      155.86     23.80 o 
   6 -10   2      182.93      159.31     22.27 o 
   7 -10   2       64.17       40.69     20.35 o 
   8 -10   2       72.97      111.71     21.11 o 
  -8  -9   2      227.61      201.15     25.72 o 
  -7  -9   2      172.85      148.56     24.95 o 
  -6  -9   2      624.18      583.12     31.86 o 
  -5  -9   2       39.31       25.46     15.33 o 
  -4  -9   2       69.33       80.14     17.85 o 
  -3  -9   2      107.79      107.36     15.79 o 
  -2  -9   2      731.21      765.20     23.61 o 
  -1  -9   2     1190.92     1130.60     26.19 o 
   0  -9   2     5603.19     5489.35     56.46 o 
   1  -9   2     1341.95     1363.73     28.74 o 
   2  -9   2      119.09      125.65     15.14 o 
   3  -9   2      843.87      909.70     24.27 o 
   4  -9   2       72.07       64.88     20.35 o 
   5  -9   2      530.67      491.37     30.33 o 
   6  -9   2      218.93      266.03     23.03 o 
   7  -9   2       44.54       49.90     18.81 o 
   8  -9   2       70.79       63.72     19.19 o 
  -9  -8   2      165.30      144.34     24.95 o 
  -8  -8   2      132.16      123.61     23.03 o 
  -7  -8   2      134.58      125.15     22.65 o 
  -6  -8   2       56.47       48.07     19.77 o 
  -5  -8   2      408.83      400.59     19.54 o 
  -4  -8   2       75.74       91.35     14.51 o 
  -3  -8   2        7.37       13.61     12.60 o 
  -2  -8   2      286.64      237.40     15.61 o 
  -1  -8   2      423.20      395.12     26.49 o 
   0  -8   2      420.69      475.61     20.07 o 
   1  -8   2        5.22       12.06      8.79 o 
   2  -8   2      234.36      237.16     14.65 o 
   3  -8   2       89.36      115.85     13.39 o 
   4  -8   2     1082.90     1112.17     23.47 o 
   5  -8   2       41.67       52.59     17.66 o 
   6  -8   2        1.40      -16.89     16.89 o 
   7  -8   2       17.08       33.01     17.66 o 
   8  -8   2       61.46       82.15     18.04 o 
   9  -8   2      143.51      131.29     18.81 o 
  -9  -7   2      448.68      503.65     29.94 o 
  -8  -7   2       18.56       21.88     19.19 o 
  -7  -7   2      471.05      528.22     30.33 o 
  -6  -7   2       53.24       49.33     13.42 o 
  -5  -7   2      154.64      173.91     15.33 o 
  -4  -7   2     1816.06     1819.27     29.30 o 
  -3  -7   2       29.04       10.53     11.63 o 
  -2  -7   2      507.93      459.52     18.79 o 
  -1  -7   2     2911.13     3006.12     36.09 o 
   0  -7   2     3599.03     3688.21     39.76 o 
   1  -7   2     2894.18     2779.87     24.82 o 
   2  -7   2       15.76       18.20      9.50 o 
   3  -7   2     2287.15     2255.93     29.72 o 
   4  -7   2      182.61      186.95     18.81 o 
   5  -7   2     1419.11     1609.62     36.47 o 
   6  -7   2      933.81      892.91     29.94 o 
   7  -7   2      344.79      306.41     19.64 o 
   8  -7   2      467.22      532.66     31.86 o 
   9  -7   2       99.16       87.16     45.11 o 
  10  -7   2      112.24      166.61     16.51 o 
 -10  -6   2      303.24      330.91     28.02 o 
  -9  -6   2       17.44       43.76     19.19 o 
  -8  -6   2       61.94       44.53     18.04 o 
  -7  -6   2      151.29      146.26     19.96 o 
  -6  -6   2       96.74      106.82     12.76 o 
  -5  -6   2     1038.51     1031.88     22.91 o 
  -4  -6   2      274.87      294.78     15.79 o 
  -3  -6   2      626.82      625.27     18.19 o 
  -2  -6   2        7.55       -6.75     11.12 o 
  -1  -6   2     3244.61     3478.36     38.14 o 
   0  -6   2     5468.92     5657.63     51.17 o 
   1  -6   2     1487.75     1518.70     17.19 o 
   2  -6   2        4.39       -2.36      8.59 o 
   3  -6   2     2630.28     2737.80     22.86 o 
   4  -6   2       38.05       51.08      9.76 o 
   5  -6   2     1800.64     1690.66     18.60 o 
   6  -6   2      785.97      820.26     15.68 o 
   7  -6   2      343.36      322.56     15.03 o 
   8  -6   2      541.65      494.66     19.35 o 
   9  -6   2        3.19      -10.90     12.08 o 
  10  -6   2      309.97      284.85     16.86 o 
 -10  -5   2       33.19        6.91     17.27 o 
  -9  -5   2      424.28      495.98     27.26 o 
  -8  -5   2        3.58       10.75     15.74 o 
  -7  -5   2      529.59      522.46     25.72 o 
  -6  -5   2       56.12       57.79     11.39 o 
  -5  -5   2      215.66      244.35     13.30 o 
  -4  -5   2     4176.35     4432.43     42.20 o 
  -3  -5   2     1348.29     1237.99     25.34 o 
  -2  -5   2        7.76        3.17     10.66 o 
  -1  -5   2     4222.33     4584.52     43.15 o 
   0  -5   2      103.05      111.36     11.93 o 
   1  -5   2     2644.30     2582.87     59.31 o 
   2  -5   2      744.35      706.73     13.35 o 
   3  -5   2        4.46        9.43      7.76 o 
   4  -5   2     2270.43     2327.31     20.98 o 
   5  -5   2      128.67      113.32      7.43 o 
   6  -5   2      150.22      150.30      8.38 o 
   7  -5   2       52.61       47.04      7.34 o 
   8  -5   2       88.61       85.65     10.18 o 
   9  -5   2      122.65      128.66     10.87 o 
  10  -5   2       66.54      119.77     31.09 o 
 -11  -4   2      268.92      231.87     20.73 o 
 -10  -4   2      221.52      190.02     19.58 o 
  -9  -4   2     1235.69     1191.19     32.63 o 
  -8  -4   2       27.70       29.56     15.74 o 
  -7  -4   2      428.22      442.98     15.44 o 
  -6  -4   2        5.62        4.75      7.55 o 
  -5  -4   2      187.73      167.81      8.85 o 
  -4  -4   2      377.22      275.39     14.26 o 
  -3  -4   2       57.32        8.86      8.27 o 
  -2  -4   2      864.24     1015.37     29.18 o 
  -1  -4   2     5905.41     5901.83     48.32 o 
   0  -4   2     6625.74     6112.57     40.26 o 
   1  -4   2     4210.17     4240.72     30.73 o 
   2  -4   2      122.91       59.01      7.06 o 
   3  -4   2     2550.40     2415.59     19.19 o 
   4  -4   2      596.29      681.90     11.36 o 
   5  -4   2     4128.04     4125.97     31.12 o 
   6  -4   2      758.80      781.46     12.71 o 
   7  -4   2      811.08      759.03     13.13 o 
   8  -4   2     1536.38     1642.25     29.41 o 
   9  -4   2       77.22       95.70      9.67 o 
  10  -4   2       45.72       61.37     13.53 o 
  11  -4   2       12.65       19.19     22.65 o 
 -11  -3   2       13.26      -12.43     12.43 o 
 -10  -3   2      952.65      893.68     28.02 o 
  -9  -3   2      319.03      304.04     21.50 o 
  -8  -3   2      268.49      286.38     20.35 o 
  -7  -3   2      971.75      922.09     14.15 o 
  -6  -3   2        1.72       -2.60      6.40 o 
  -5  -3   2      323.61      303.83     20.04 o 
  -4  -3   2       24.80       42.77      6.87 o 
  -3  -3   2      768.77      981.06     13.03 o 
  -2  -3   2        1.73       41.80      6.78 o 
  -1  -3   2     3951.84     4275.50     32.17 o 
   0  -3   2      247.03      256.86      9.32 o 
   1  -3   2     5979.57     6468.32     40.12 o 
   2  -3   2       51.32       30.83      5.53 o 
   3  -3   2      209.35      183.48      8.71 o 
   4  -3   2     1187.05     1244.85     18.23 o 
   5  -3   2     1002.69     1028.65     18.27 o 
   6  -3   2        0.73       -6.04      8.99 o 
   7  -3   2      419.58      419.45     15.79 o 
   8  -3   2       38.02       41.72      6.76 o 
   9  -3   2      458.03      484.78     17.63 o 
  10  -3   2       48.95       47.15     13.27 o 
  11  -3   2       17.93       18.87     13.74 o 
 -11  -2   2       77.60      100.09     11.74 o 
 -10  -2   2       21.08       16.00     10.31 o 
  -9  -2   2      628.40      697.24     19.61 o 
  -8  -2   2       15.87       15.11      8.90 o 
  -7  -2   2      724.24      725.19     13.82 o 
  -6  -2   2      115.96      151.12      6.93 o 
  -5  -2   2       46.51       49.33      8.15 o 
  -4  -2   2     1154.04     1136.54     11.70 o 
  -3  -2   2        3.03        1.10      4.58 o 
  -2  -2   2       16.76        9.48      5.63 o 
  -1  -2   2     3857.75     3740.13     27.35 o 
   0  -2   2      818.59     1152.15     10.11 o 
   1  -2   2       77.43       34.94      5.07 o 
   2  -2   2     2446.77     2390.34     30.02 o 
   3  -2   2      356.79      423.36     14.13 o 
   4  -2   2     1164.00     1119.75     23.26 o 
   5  -2   2      198.03      202.34     12.21 o 
   6  -2   2       59.28       64.48      9.38 o 
   7  -2   2       88.91      102.68      9.14 o 
   8  -2   2      428.10      485.92     14.25 o 
   9  -2   2      262.97      221.80     12.09 o 
  10  -2   2        0.58        5.06      8.52 o 
  11  -2   2       36.91       58.69     14.99 o 
 -11  -1   2      103.12       90.09     19.14 o 
 -10  -1   2      621.43      596.37     16.53 o 
  -9  -1   2     1310.28     1327.80     20.86 o 
  -8  -1   2      364.49      393.81     11.78 o 
  -7  -1   2     1318.61     1362.32     15.79 o 
  -6  -1   2        0.04        0.58      6.03 o 
  -5  -1   2     3149.37     3082.01     21.55 o 
  -4  -1   2      728.48      564.94      7.88 o 
  -3  -1   2     1238.56      928.57      8.24 o 
  -2  -1   2     2408.26     2546.72     14.97 o 
  -1  -1   2     1512.94     1212.24      9.44 o 
   0  -1   2    19443.83    18571.38    106.11 o 
   1  -1   2     1485.46     1564.53     19.09 o 
   2  -1   2     6507.60     6066.82     34.59 o 
   3  -1   2     3888.86     3644.92     27.54 o 
   4  -1   2     1996.24     2004.52     17.85 o 
   5  -1   2     2105.36     1913.19     20.05 o 
   6  -1   2       27.10       25.10      7.76 o 
   7  -1   2      902.59      874.18     24.32 o 
   8  -1   2      490.23      444.12     22.07 o 
   9  -1   2        7.79       10.40      9.76 o 
  10  -1   2      122.69      149.39     10.77 o 
  11  -1   2        7.98       -1.38     11.26 o 
 -11   0   2       44.28       24.06     14.25 o 
 -10   0   2      153.56      105.44     18.98 o 
  -9   0   2       45.40       44.14     16.95 o 
  -8   0   2      678.80      653.88     10.83 o 
  -7   0   2      583.40      649.52     12.08 o 
  -6   0   2      313.70      356.85      8.54 o 
  -5   0   2      216.01      157.73      7.43 o 
  -4   0   2      245.98      248.48     12.25 o 
  -3   0   2      192.31      183.17      5.75 o 
  -2   0   2       49.54       84.31      8.81 o 
  -1   0   2     2353.09     2723.60     25.96 o 
   0   0   2      245.21      292.25      9.92 o 
   1   0   2      984.22     1132.63     24.00 o 
   2   0   2     3498.36     3845.38     20.56 o 
   3   0   2      152.53      166.50      6.06 o 
   4   0   2    12759.69    13859.06     77.67 o 
   5   0   2     8817.33     9232.81     49.77 o 
   6   0   2       26.00       31.81      7.94 o 
   7   0   2     1166.79     1137.38     18.05 o 
   8   0   2     1311.14     1357.09     27.76 o 
   9   0   2      126.31      139.13     11.57 o 
  10   0   2        4.24       -4.61      9.90 o 
  11   0   2        8.49       34.20     10.28 o 
 -11   1   2       10.50        9.55     14.31 o 
 -10   1   2      555.18      571.08     23.74 o 
  -9   1   2     1274.01     1295.66     34.59 o 
  -8   1   2       16.62       15.19     14.78 o 
  -7   1   2     2242.54     2363.74     38.91 o 
  -6   1   2      230.35      181.46     19.58 o 
  -5   1   2     1268.14     1289.81     17.28 o 
  -4   1   2     1386.06     1336.51     17.78 o 
  -3   1   2      464.96      439.09      7.74 o 
  -2   1   2     2757.19     2820.16     21.61 o 
  -1   1   2      583.48      484.92     10.35 o 
   0   1   2      549.76      786.55     16.70 o 
   1   1   2     5689.44     6302.41     48.75 o 
   2   1   2    13051.43    13162.41    150.15 o 
   3   1   2     2122.13     2301.84     26.87 o 
   4   1   2      264.69      236.10      9.41 o 
   5   1   2     2306.41     2284.98     23.16 o 
   6   1   2      734.29      723.36     13.45 o 
   7   1   2        3.79       -4.16      8.96 o 
   8   1   2      322.17      315.89     16.82 o 
   9   1   2       67.61       55.71     29.56 o 
  10   1   2       10.15       14.81     12.25 o 
  11   1   2        4.60       23.24     12.86 o 
 -11   2   2       10.21       19.74     13.96 o 
 -10   2   2      849.59      830.25     25.81 o 
  -9   2   2      967.88      935.55     24.62 o 
  -8   2   2      805.57      796.58     22.08 o 
  -7   2   2      880.70      829.96     40.69 o 
  -6   2   2       24.15       21.20      6.07 o 
  -5   2   2     2176.14     2215.87     47.41 o 
  -4   2   2      190.27      125.16     19.19 o 
  -3   2   2       36.14        2.18      4.59 o 
  -2   2   2     1667.92     1759.17     14.91 o 
  -1   2   2      123.85      100.98      6.11 o 
   0   2   2     3757.51     3647.65     22.06 o 
   1   2   2     3341.05     3264.54     42.23 o 
   2   2   2      863.04      573.44     21.50 o 
   3   2   2      181.83      161.53      8.40 o 
   4   2   2     2040.05     2054.01     19.94 o 
   5   2   2     1032.84      917.38     23.05 o 
   6   2   2      622.72      621.51     13.60 o 
   7   2   2     1526.01     1602.48     27.28 o 
   8   2   2        8.10       14.49     18.81 o 
   9   2   2      225.77      228.04     15.75 o 
  10   2   2       46.51       62.17     21.31 o 
  11   2   2      124.46      148.57     18.04 o 
 -11   3   2       90.80       93.59     15.57 o 
 -10   3   2      224.45      202.03     16.68 o 
  -9   3   2        8.71       -1.08     14.75 o 
  -8   3   2      112.79      114.17     16.28 o 
  -7   3   2       15.27       16.33      5.47 o 
  -6   3   2     1410.16     1550.19     18.86 o 
  -5   3   2      792.21      750.73     13.91 o 
  -4   3   2      409.84      368.62      9.11 o 
  -3   3   2       84.11       96.74      5.98 o 
  -2   3   2        1.06       -1.07      4.94 o 
  -1   3   2       50.69       61.19      6.23 o 
   0   3   2      934.53     1041.47     25.72 o 
   1   3   2      143.64      100.33      9.76 o 
   2   3   2       51.68       71.90     10.15 o 
   3   3   2      933.96      999.05     19.94 o 
   4   3   2      425.30      405.20     12.67 o 
   5   3   2       22.41       14.93      9.50 o 
   6   3   2      461.61      516.10     16.69 o 
   7   3   2        5.78       -0.23     11.86 o 
   8   3   2       12.18        9.98     12.90 o 
   9   3   2       51.77       44.39     14.10 o 
  10   3   2        8.62       32.26     14.20 o 
 -11   4   2       44.37       34.67     14.39 o 
 -10   4   2      262.79      236.88     21.79 o 
  -9   4   2      174.79      182.64     19.49 o 
  -8   4   2      144.64      140.85      9.96 o 
  -7   4   2      192.11      204.51      9.02 o 
  -6   4   2       30.92       28.71      6.08 o 
  -5   4   2      567.78      567.00      8.35 o 
  -4   4   2      331.62      320.83     11.12 o 
  -3   4   2       36.46       34.66      5.99 o 
  -2   4   2     1355.26     1163.86     12.25 o 
  -1   4   2      137.77      113.00      6.68 o 
   0   4   2     4887.36     5053.68     36.49 o 
   1   4   2      368.99      301.39     11.14 o 
   2   4   2     2170.05     2271.81     29.31 o 
   3   4   2     2487.54     2618.96     63.92 o 
   4   4   2      192.60      244.05     30.71 o 
   5   4   2      976.50      918.22     20.16 o 
   6   4   2       51.03       34.15     11.09 o 
   7   4   2     1328.79     1386.59     35.70 o 
   8   4   2      122.58      110.07     14.94 o 
   9   4   2       33.73       42.34     27.45 o 
  10   4   2      130.04      130.86     16.14 o 
 -10   5   2     1246.56     1283.98     39.21 o 
  -9   5   2      144.46      138.62      9.48 o 
  -8   5   2     1786.33     1769.56     23.17 o 
  -7   5   2      348.56      345.01     11.30 o 
  -6   5   2     1004.77      964.37     16.73 o 
  -5   5   2      734.87      709.68     10.64 o 
  -4   5   2      285.01      248.41     17.46 o 
  -3   5   2      689.61      539.02     10.85 o 
  -2   5   2        4.91        0.70      7.06 o 
  -1   5   2      984.01      929.91     15.95 o 
   0   5   2     1141.10     1018.97     15.87 o 
   1   5   2      276.63      283.92     10.68 o 
   2   5   2     4581.70     4614.59     72.55 o 
   3   5   2      452.49      461.21     16.55 o 
   4   5   2     2287.66     2137.87     41.08 o 
   5   5   2     1933.18     1993.65     32.44 o 
   6   5   2       97.66      115.83     13.69 o 
   7   5   2     1742.46     1755.88     41.84 o 
   8   5   2        7.84        5.99     13.71 o 
   9   5   2      108.97       86.97     15.91 o 
  10   5   2       15.76       41.46     20.35 o 
 -10   6   2      133.66      144.72     31.48 o 
  -9   6   2      254.26      222.03     13.15 o 
  -8   6   2       17.96       -1.60      9.77 o 
  -7   6   2      272.71      272.78     13.93 o 
  -6   6   2      509.78      518.54     13.29 o 
  -5   6   2      107.31      104.79      7.05 o 
  -4   6   2     2326.11     2256.90     18.94 o 
  -3   6   2       23.95       49.35      7.60 o 
  -2   6   2      245.31      280.59     14.20 o 
  -1   6   2       34.97       22.01      8.12 o 
   0   6   2        3.12       -2.02      7.71 o 
   1   6   2      127.37      124.50      8.47 o 
   2   6   2      133.58      143.19     17.08 o 
   3   6   2     2425.30     2475.62     32.96 o 
   4   6   2      669.18      680.02     21.58 o 
   5   6   2       35.36       39.38     15.36 o 
   6   6   2      388.48      436.56     20.34 o 
   7   6   2       22.61       15.74     19.58 o 
   8   6   2      200.18      195.01     23.80 o 
   9   6   2       16.24       12.28     19.96 o 
 -10   7   2      711.67      716.91     32.82 o 
  -9   7   2       92.86       96.27     14.01 o 
  -8   7   2      606.46      622.70     18.93 o 
  -7   7   2      237.90      242.41     14.71 o 
  -6   7   2      239.94      221.84     13.35 o 
  -5   7   2     1227.45     1245.44     18.06 o 
  -4   7   2       51.83       53.77      8.75 o 
  -3   7   2      763.80      865.35     17.76 o 
  -2   7   2      868.32      854.85     27.45 o 
  -1   7   2      261.30      217.79     15.23 o 
   0   7   2      729.42      686.49     16.09 o 
   1   7   2      201.06      185.98     14.71 o 
   2   7   2     1023.22     1049.45     25.52 o 
   3   7   2      607.03      630.99     21.91 o 
   4   7   2      272.04      282.53     16.96 o 
   5   7   2       67.44       77.27     15.06 o 
   6   7   2      194.00      224.19     24.95 o 
   7   7   2      871.93      862.20     34.55 o 
   8   7   2       47.61       46.83     21.88 o 
   9   7   2      188.40      238.01     27.64 o 
  -9   8   2        7.01       -1.58     13.28 o 
  -8   8   2      579.77      513.05     23.06 o 
  -7   8   2      222.57      242.47     17.61 o 
  -6   8   2      994.40     1003.01     23.43 o 
  -5   8   2      564.99      491.38     20.03 o 
  -4   8   2        5.59       -6.61     11.25 o 
  -3   8   2      516.56      445.09     18.59 o 
  -2   8   2      141.50      151.19     13.66 o 
  -1   8   2      453.08      447.62     15.49 o 
   0   8   2      790.87      704.65     17.97 o 
   1   8   2      298.46      285.48     13.06 o 
   2   8   2     1207.39     1213.74     19.71 o 
   3   8   2        7.47       20.03     17.08 o 
   4   8   2      988.67     1000.39     27.68 o 
   5   8   2        0.54       -4.61     15.06 o 
   6   8   2      326.09      262.58     26.49 o 
   7   8   2      836.47      973.91     40.31 o 
   8   8   2      298.76      312.48     29.56 o 
  -9   9   2       74.56       73.17     16.20 o 
  -8   9   2      167.83      150.37     17.72 o 
  -7   9   2      151.64      142.58     17.73 o 
  -6   9   2        4.52      -10.24     22.07 o 
  -5   9   2      340.93      314.78     24.95 o 
  -4   9   2        8.34      -19.19     19.19 o 
  -3   9   2      145.88      110.92     14.36 o 
  -2   9   2      364.99      387.85     20.35 o 
  -1   9   2      164.12      173.19     12.87 o 
   0   9   2       49.37       40.81     11.01 o 
   1   9   2       64.99       69.05     11.01 o 
   2   9   2        4.21        0.58     17.66 o 
   3   9   2      374.25      432.98     23.50 o 
   4   9   2        2.37       -8.66     15.25 o 
   5   9   2      243.19      197.75     19.14 o 
   6   9   2       11.52       20.35     23.80 o 
   7   9   2        1.03       17.66     21.88 o 
  -8  10   2      431.36      408.18     76.01 o 
  -7  10   2      180.93      182.34     23.80 o 
  -6  10   2      836.59      791.95     35.32 o 
  -5  10   2      530.81      484.46     31.09 o 
  -4  10   2      186.18      162.00     24.18 o 
  -3  10   2     1770.32     1893.31     48.75 o 
  -2  10   2      542.62      618.59     24.97 o 
  -1  10   2      473.53      541.61     24.96 o 
   0  10   2      206.54      230.40     18.72 o 
   1  10   2      320.28      293.73     27.06 o 
   2  10   2      381.72      447.73     24.63 o 
   3  10   2       88.38       68.32     18.31 o 
   4  10   2      450.46      438.13     23.89 o 
   5  10   2       68.12       59.50     25.72 o 
   6  10   2       90.75      109.02     25.72 o 
  -7  11   2        9.05       26.87     21.88 o 
  -6  11   2      739.07      837.25     36.47 o 
  -5  11   2       99.51      107.49     24.18 o 
  -4  11   2      664.84      705.96     36.47 o 
  -3  11   2      334.40      342.42     30.71 o 
  -2  11   2      253.80      240.61     19.88 o 
  -1  11   2      693.11      663.66     25.23 o 
   0  11   2      141.80      110.16     18.19 o 
   1  11   2      598.50      570.03     51.25 o 
   2  11   2      486.57      474.26     26.14 o 
   3  11   2        1.29      -17.49     17.49 o 
   4  11   2      609.54      696.46     30.13 o 
   5  11   2        2.29       11.13     26.10 o 
  -5  12   2      379.05      370.06     32.25 o 
  -4  12   2        8.11       20.73     24.57 o 
  -3  12   2       88.22       82.92     26.49 o 
  -2  12   2      516.02      471.41     34.93 o 
  -1  12   2      114.97      106.01     18.86 o 
   0  12   2      182.23      190.14     21.55 o 
   1  12   2        7.13      -11.89     17.64 o 
   2  12   2        5.01       19.43     18.83 o 
   3  12   2      223.14      209.53     23.07 o 
  -2  13   2        8.80      -24.57     26.49 o 
  -1  13   2      405.60      461.43     38.00 o 
   0  13   2       70.01       69.87     28.41 o 
  -3 -13   3      101.65       90.22     28.79 o 
  -2 -13   3      137.51      147.99     21.17 o 
  -1 -13   3      356.25      317.13     43.19 o 
   0 -13   3      116.62       63.65     18.28 o 
   1 -13   3        4.99      -20.35     26.10 o 
   2 -13   3       80.39       24.95     26.87 o 
   3 -13   3       66.17       67.56     26.87 o 
  -5 -12   3      157.66      175.05     29.56 o 
  -4 -12   3        1.60        6.88     17.21 o 
  -3 -12   3      196.77      195.86     20.76 o 
  -2 -12   3      102.84      145.09     19.27 o 
  -1 -12   3      188.18      140.61     19.68 o 
   0 -12   3     1542.67     1416.88    125.34 o 
   1 -12   3      198.67      192.71     20.21 o 
   2 -12   3      114.05      109.79     27.64 o 
   3 -12   3      614.46      593.48     37.62 o 
   4 -12   3       98.83      100.19     25.72 o 
   5 -12   3      379.77      444.15     34.17 o 
  -6 -11   3       63.45       67.95     25.72 o 
  -5 -11   3      867.54      912.19     29.53 o 
  -4 -11   3      277.88      251.13     21.28 o 
  -3 -11   3      561.28      652.67     32.44 o 
  -2 -11   3      204.82      173.70     19.94 o 
  -1 -11   3      924.87      854.41     29.44 o 
   0 -11   3      576.92      639.82     27.00 o 
   1 -11   3      126.58      136.44     18.16 o 
   2 -11   3     1185.46     1188.29     28.49 o 
   3 -11   3      199.55      162.00     26.10 o 
   4 -11   3     1342.99     1279.48     42.99 o 
   5 -11   3      537.05      563.92     35.70 o 
   6 -11   3       72.25       41.84     23.03 o 
  -7 -10   3       70.89       63.34     24.95 o 
  -6 -10   3       33.72        8.06     21.50 o 
  -5 -10   3       13.08        3.29     16.15 o 
  -4 -10   3      120.59      117.64     18.19 o 
  -3 -10   3        0.24       -2.86     19.00 o 
  -2 -10   3        2.37      -11.88     14.92 o 
  -1 -10   3      756.04      706.00     25.41 o 
   0 -10   3     1156.59     1088.52     28.02 o 
   1 -10   3     1575.24     1638.27     23.62 o 
   2 -10   3      635.11      565.91     22.90 o 
   3 -10   3      112.37      147.03     24.18 o 
   4 -10   3      212.04      226.87     25.34 o 
   5 -10   3        4.15       16.89     20.35 o 
   6 -10   3       82.60       80.62     21.88 o 
   7 -10   3       31.91       25.72     20.73 o 
  -8  -9   3      218.80      200.00     26.49 o 
  -7  -9   3      423.94      399.62     30.33 o 
  -6  -9   3        6.93       -6.91     18.81 o 
  -5  -9   3       23.34       -1.09     13.71 o 
  -4  -9   3        8.46       -1.64     15.06 o 
  -3  -9   3        4.73        1.81     15.17 o 
  -2  -9   3     1479.12     1481.17     30.26 o 
  -1  -9   3      249.97      212.81     16.68 o 
   0  -9   3     1456.86     1472.23     29.45 o 
   1  -9   3        8.92        6.53      7.66 o 
   2  -9   3      715.07      689.76     23.88 o 
   3  -9   3      454.60      477.45     21.44 o 
   4  -9   3      314.44      354.71     28.79 o 
   5  -9   3      144.19      140.89     21.50 o 
   6  -9   3       21.27       33.40     19.58 o 
   7  -9   3      125.58      131.29     21.11 o 
   8  -9   3        3.84      -18.81     18.81 o 
  -9  -8   3       74.25       47.22     22.65 o 
  -8  -8   3      804.71      805.00     35.70 o 
  -7  -8   3      123.00      115.93     22.27 o 
  -6  -8   3       36.27       42.73     14.65 o 
  -5  -8   3     1202.17     1201.22     27.82 o 
  -4  -8   3      240.72      237.82     17.37 o 
  -3  -8   3      820.32      850.09     24.57 o 
  -2  -8   3      491.55      577.89     20.62 o 
  -1  -8   3      132.08      133.69     22.46 o 
   0  -8   3      239.00      208.28     22.07 o 
   1  -8   3       76.86       54.50      6.36 o 
   2  -8   3      546.64      608.07     21.44 o 
   3  -8   3        1.05       22.05     12.48 o 
   4  -8   3     2068.35     2005.02     43.38 o 
   5  -8   3      636.43      679.86     29.18 o 
   6  -8   3      462.92      464.50     28.02 o 
   7  -8   3      276.56      319.77     26.87 o 
   8  -8   3       14.45       11.52     17.27 o 
   9  -8   3      367.21      362.77     26.49 o 
 -10  -7   3       66.27       74.09     21.88 o 
  -9  -7   3      138.52      159.70     23.42 o 
  -8  -7   3       56.33       70.63     20.35 o 
  -7  -7   3       23.57       28.02     19.19 o 
  -6  -7   3      337.03      345.47     18.52 o 
  -5  -7   3      760.06      752.15     23.80 o 
  -4  -7   3      271.28      260.34     15.74 o 
  -3  -7   3       57.52       44.94     12.08 o 
  -2  -7   3       24.63       70.74     12.68 o 
  -1  -7   3        5.86       -7.24     11.26 o 
   0  -7   3     2246.45     2306.74     32.03 o 
   1  -7   3      166.43      144.88      9.14 o 
   2  -7   3      804.36      812.75     22.84 o 
   3  -7   3     1116.42     1075.64     31.86 o 
   4  -7   3        9.34       11.52     17.27 o 
   5  -7   3       28.20       41.84     17.27 o 
   6  -7   3       24.63       41.08     17.27 o 
   7  -7   3       31.63       40.69     16.51 o 
   8  -7   3      202.02      190.41     19.58 o 
   9  -7   3        7.00        1.92     15.36 o 
 -10  -6   3      466.38      379.28     28.79 o 
  -9  -6   3       45.55        5.37     18.81 o 
  -8  -6   3      987.75      916.33     32.63 o 
  -7  -6   3      213.75      206.91     21.50 o 
  -6  -6   3     1144.97     1134.41     23.72 o 
  -5  -6   3      462.11      417.08     17.77 o 
  -4  -6   3      314.60      261.42     23.42 o 
  -3  -6   3     1284.98     1463.04     24.97 o 
  -2  -6   3       90.59      165.22     12.89 o 
  -1  -6   3     2677.65     2457.66     31.47 o 
   0  -6   3     1947.08     2007.01     22.60 o 
   1  -6   3        1.83        0.68      9.16 o 
   2  -6   3     4384.58     4314.07     36.58 o 
   3  -6   3       89.92       71.02     15.74 o 
   4  -6   3     3149.34     3053.87     33.79 o 
   5  -6   3      395.50      416.67     16.68 o 
   6  -6   3      822.85      794.01     18.75 o 
   7  -6   3      710.69      672.48     19.45 o 
   8  -6   3       15.82       -3.83     21.88 o 
   9  -6   3      637.29      693.72     41.27 o 
  10  -6   3       15.69       -8.14     49.14 o 
 -10  -5   3       69.91       41.46     18.04 o 
  -9  -5   3      204.24      171.60     20.35 o 
  -8  -5   3      521.01      548.95     26.49 o 
  -7  -5   3       72.37       77.16     17.66 o 
  -6  -5   3       86.70       70.49     11.36 o 
  -5  -5   3      143.54      144.64     22.07 o 
  -4  -5   3      879.66      968.55     20.22 o 
  -3  -5   3       67.27       15.84     11.52 o 
  -2  -5   3     2242.95     2195.70     36.47 o 
  -1  -5   3      658.35      656.00     19.58 o 
   0  -5   3      748.87      726.12     16.69 o 
   1  -5   3       87.89      106.12      8.56 o 
   2  -5   3     1455.87     1363.23     19.39 o 
   3  -5   3        3.37        3.80      7.91 o 
   4  -5   3     2210.84     2286.20     21.19 o 
   5  -5   3      694.16      690.56     13.65 o 
   6  -5   3      678.56      658.30     13.62 o 
   7  -5   3      673.75      752.20     18.61 o 
   8  -5   3      117.48      139.50     11.65 o 
   9  -5   3      561.00      525.68     46.83 o 
  10  -5   3      112.54      137.23     11.75 o 
 -11  -4   3        0.55       -7.00     13.77 o 
 -10  -4   3      324.13      355.33     42.99 o 
  -9  -4   3      341.60      334.36     23.80 o 
  -8  -4   3      293.39      280.23     23.03 o 
  -7  -4   3      325.43      324.32     15.63 o 
  -6  -4   3        4.67       25.17     10.15 o 
  -5  -4   3      270.22      260.66     11.44 o 
  -4  -4   3        1.89       -0.02      9.34 o 
  -3  -4   3       51.64       29.30      8.44 o 
  -2  -4   3        6.45       11.47     10.70 o 
  -1  -4   3     1148.36     1177.09     24.95 o 
   0  -4   3     3310.06     3576.18     36.34 o 
   1  -4   3      112.44       87.82     10.02 o 
   2  -4   3      725.92      737.91     15.79 o 
   3  -4   3      270.80      266.04      9.53 o 
   4  -4   3      437.10      494.45     18.36 o 
   5  -4   3       67.50       50.72      7.97 o 
   6  -4   3      221.99      229.05     11.02 o 
   7  -4   3      444.10      521.31     14.52 o 
   8  -4   3       91.03       56.73     12.59 o 
   9  -4   3       64.22       40.83      9.53 o 
  10  -4   3       22.06       22.24      9.89 o 
 -11  -3   3      140.38      118.36     15.83 o 
 -10  -3   3      586.45      592.12     22.14 o 
  -9  -3   3      270.61      281.21     15.68 o 
  -8  -3   3     1932.79     1846.13     29.47 o 
  -7  -3   3      480.25      547.72     11.70 o 
  -6  -3   3     2663.69     2807.37     21.87 o 
  -5  -3   3     1013.60      922.52     13.01 o 
  -4  -3   3      697.78      561.96     13.56 o 
  -3  -3   3      152.38      125.73      7.85 o 
  -2  -3   3       15.60       11.41      5.55 o 
  -1  -3   3     9404.89     9102.11     59.39 o 
   0  -3   3      138.31      144.60      7.36 o 
   1  -3   3      214.80      179.19      8.34 o 
   2  -3   3     1270.94     1076.36     13.52 o 
   3  -3   3     1615.30     1591.20     29.56 o 
   4  -3   3     2913.58     2593.39     34.99 o 
   5  -3   3       50.42       36.30      9.53 o 
   6  -3   3     1677.14     1801.43     32.63 o 
   7  -3   3        4.33       -0.09     11.10 o 
   8  -3   3      418.45      355.03     14.68 o 
   9  -3   3      893.24      956.45     18.41 o 
  10  -3   3       59.86       79.94     18.44 o 
  11  -3   3      439.51      428.03     42.23 o 
 -11  -2   3       18.01       25.34     19.54 o 
 -10  -2   3       28.43       15.28     11.06 o 
  -9  -2   3       73.50       60.32     13.13 o 
  -8  -2   3      358.40      410.79     12.72 o 
  -7  -2   3       10.35       -1.04      7.03 o 
  -6  -2   3      655.24      545.96      9.97 o 
  -5  -2   3      339.77      298.27     15.55 o 
  -4  -2   3      804.49      921.21     11.99 o 
  -3  -2   3     1145.71     1099.85     12.10 o 
  -2  -2   3     1361.27     1496.78     11.61 o 
  -1  -2   3      151.86      116.16      5.45 o 
   0  -2   3      291.41      230.08      8.43 o 
   1  -2   3       16.01       13.59      6.01 o 
   2  -2   3      323.09      485.88     19.64 o 
   3  -2   3     3699.43     3543.99     35.85 o 
   4  -2   3      806.32      884.78     16.78 o 
   5  -2   3      850.75      994.54     20.11 o 
   6  -2   3      251.91      208.43     10.37 o 
   7  -2   3       79.93       54.24      9.73 o 
   8  -2   3      510.35      600.08     16.24 o 
   9  -2   3       46.67       53.30     10.20 o 
  10  -2   3       98.14      120.70     11.06 o 
  11  -2   3      148.32      184.30     13.00 o 
 -11  -1   3       93.03      119.73     20.09 o 
 -10  -1   3      160.52      195.17     28.22 o 
  -9  -1   3       44.34       30.74     16.29 o 
  -8  -1   3     1502.38     1607.80     24.21 o 
  -7  -1   3       13.78        8.14      6.59 o 
  -6  -1   3     1470.66     1376.38     15.39 o 
  -5  -1   3     1012.81     1113.67     11.59 o 
  -4  -1   3      288.69      316.31      9.76 o 
  -3  -1   3      645.49      687.43     10.56 o 
  -2  -1   3     1423.68     1724.90     12.52 o 
  -1  -1   3     4229.66     4092.86     21.06 o 
   0  -1   3       94.84      120.92      5.21 o 
   1  -1   3       84.56       53.00      6.86 o 
   2  -1   3      107.42      115.39      7.33 o 
   3  -1   3       90.32      109.07     10.66 o 
   4  -1   3       59.79       73.78      7.29 o 
   5  -1   3       21.08       15.84      7.63 o 
   6  -1   3      267.97      201.77     12.00 o 
   7  -1   3     1073.70     1125.20     18.45 o 
   8  -1   3       22.89       14.92      9.55 o 
   9  -1   3       67.69       76.23     10.58 o 
  10  -1   3        1.21       -2.32     19.09 o 
  11  -1   3       28.26       40.60     12.20 o 
 -11   0   3      186.74      177.84     20.61 o 
 -10   0   3       10.49       19.13     17.77 o 
  -9   0   3     1851.81     1921.66     40.34 o 
  -8   0   3     1952.80     2017.86     33.25 o 
  -7   0   3      113.61      102.64     15.32 o 
  -6   0   3     7807.64     8386.75     58.76 o 
  -5   0   3     1578.63     1611.02     19.44 o 
  -4   0   3     4709.22     4312.91     25.69 o 
  -3   0   3      225.09      203.10     11.57 o 
  -2   0   3     3518.33     3898.20     28.72 o 
  -1   0   3    24919.74    23821.04    188.19 o 
   0   0   3     1886.45     1921.21     20.36 o 
   1   0   3     5901.21     5842.13     68.91 o 
   2   0   3     2847.92     2774.61     28.41 o 
   3   0   3     5912.90     6445.73     37.83 o 
   4   0   3     4467.08     3939.72     30.26 o 
   5   0   3      546.16      436.40      9.90 o 
   6   0   3     5596.19     5827.49     35.35 o 
   7   0   3     1367.63     1301.55     19.71 o 
   8   0   3       44.58       50.98     13.92 o 
   9   0   3      220.78      251.02     14.83 o 
  10   0   3       21.08        7.30     12.54 o 
  11   0   3      102.02      140.05     41.08 o 
 -11   1   3       47.46       46.24     15.28 o 
 -10   1   3      287.40      260.21     20.88 o 
  -9   1   3       54.49       49.46     16.96 o 
  -8   1   3      292.23      291.97     19.87 o 
  -7   1   3       81.30      120.12      8.09 o 
  -6   1   3      119.59       93.11      8.37 o 
  -5   1   3     2697.00     2782.64     30.11 o 
  -4   1   3     1784.88     1950.37     13.75 o 
  -3   1   3      184.39      138.33      6.84 o 
  -2   1   3     2884.90     2913.56     26.33 o 
  -1   1   3     2365.96     2346.98     26.49 o 
   0   1   3       20.45        3.72      7.45 o 
   1   1   3       19.68       73.11      7.20 o 
   2   1   3       33.82       78.32     13.82 o 
   3   1   3     1430.68     1201.54     15.19 o 
   4   1   3      139.83      150.27      9.77 o 
   5   1   3     2491.04     2816.74     25.00 o 
   6   1   3      167.00      151.83      8.84 o 
   7   1   3     1968.83     1859.13     77.35 o 
   8   1   3      960.07      877.92     30.71 o 
   9   1   3      151.36      159.13     15.55 o 
  10   1   3      220.78      233.33     16.33 o 
  11   1   3      234.94      251.16     43.76 o 
 -11   2   3      371.15      290.17     19.28 o 
 -10   2   3      317.11      374.13     21.29 o 
  -9   2   3        4.16       26.19     16.15 o 
  -8   2   3      486.94      489.48     25.53 o 
  -7   2   3        6.66       16.50     10.17 o 
  -6   2   3     2760.86     2776.65     32.05 o 
  -5   2   3     1120.29     1111.89     18.58 o 
  -4   2   3       35.30       41.79      5.82 o 
  -3   2   3       60.51       38.49      6.66 o 
  -2   2   3      570.21      588.09     12.67 o 
  -1   2   3     1533.35     1517.06     17.03 o 
   0   2   3        2.62        9.26      7.12 o 
   1   2   3     3260.87     3016.17     41.46 o 
   2   2   3      344.62      345.11     19.58 o 
   3   2   3       24.47        7.87      7.06 o 
   4   2   3       12.50       14.11      6.21 o 
   5   2   3     1552.12     1718.57     19.57 o 
   6   2   3     1446.73     1438.77     19.19 o 
   7   2   3      406.07      434.21     20.06 o 
   8   2   3     1214.88     1206.79     27.36 o 
   9   2   3      542.19      581.15     22.63 o 
  10   2   3       36.40       63.48     14.69 o 
 -11   3   3      404.05      437.77     23.71 o 
 -10   3   3       29.81       28.66     13.83 o 
  -9   3   3     1145.09     1206.52     36.11 o 
  -8   3   3      434.11      439.34     13.21 o 
  -7   3   3      294.54      258.11     17.85 o 
  -6   3   3     1902.24     1909.47     29.56 o 
  -5   3   3      224.88      277.95     13.66 o 
  -4   3   3     1102.74      932.18     15.29 o 
  -3   3   3       52.18       73.52      7.91 o 
  -2   3   3       48.16       33.07      7.69 o 
  -1   3   3      780.41      644.40     12.06 o 
   0   3   3     1701.99     1729.42     19.46 o 
   1   3   3      378.04      254.90     20.73 o 
   2   3   3     1308.58     1484.86     34.17 o 
   3   3   3     2506.79     2631.62     23.89 o 
   4   3   3     1208.48     1061.68     13.57 o 
   5   3   3      683.67      641.83     18.05 o 
   6   3   3     1414.13     1484.63     20.19 o 
   7   3   3       25.89       35.50     12.57 o 
   8   3   3     1697.59     1716.63     31.45 o 
   9   3   3       37.05       51.21     14.29 o 
  10   3   3       67.87       93.61     15.66 o 
 -11   4   3        7.68        2.72     13.98 o 
 -10   4   3      522.52      525.85     55.28 o 
  -9   4   3      366.18      321.75     23.11 o 
  -8   4   3      174.22      203.78      9.46 o 
  -7   4   3      371.72      397.37     11.40 o 
  -6   4   3       16.96        9.41      7.91 o 
  -5   4   3      905.24      904.49     12.44 o 
  -4   4   3       21.73       20.31      6.36 o 
  -3   4   3     1579.59     1641.82     17.60 o 
  -2   4   3      745.19      740.57     14.17 o 
  -1   4   3       86.16       93.89      9.12 o 
   0   4   3       37.02       23.56     11.25 o 
   1   4   3      440.25      429.12     16.50 o 
   2   4   3      141.40      181.24     13.16 o 
   3   4   3     1168.16     1075.08     23.12 o 
   4   4   3       39.00       35.56      7.74 o 
   5   4   3      369.86      497.89     19.25 o 
   6   4   3      150.75      149.24     11.13 o 
   7   4   3     1089.01     1098.60     48.95 o 
   8   4   3       10.81       27.03     14.08 o 
   9   4   3       22.52       42.13     14.57 o 
  10   4   3       65.21       67.95     20.35 o 
 -11   5   3      799.13      706.73     50.67 o 
 -10   5   3       13.03        4.31     17.89 o 
  -9   5   3     1587.01     1626.58     24.64 o 
  -8   5   3     1020.37     1092.33     23.21 o 
  -7   5   3        4.96        8.77      7.48 o 
  -6   5   3     3078.45     3101.59     26.37 o 
  -5   5   3      148.00      152.53      7.03 o 
  -4   5   3      931.53     1056.43     12.83 o 
  -3   5   3     1136.08     1119.93     13.68 o 
  -2   5   3     1083.58     1101.73     16.51 o 
  -1   5   3     3275.62     3128.98     25.71 o 
   0   5   3      150.59      204.40     15.16 o 
   1   5   3     3686.08     4059.76     41.80 o 
   2   5   3      520.48      414.24     19.00 o 
   3   5   3     1123.34     1091.28     22.95 o 
   4   5   3     2763.78     3029.21     37.03 o 
   5   5   3       56.29       84.06      9.45 o 
   6   5   3      522.83      484.87     16.05 o 
   7   5   3     1551.91     1551.58     29.31 o 
   8   5   3      225.59      264.93     17.77 o 
   9   5   3      142.76      107.87     22.65 o 
 -10   6   3      273.90      271.72     13.36 o 
  -9   6   3      727.07      743.05     19.41 o 
  -8   6   3      154.82      165.32     12.10 o 
  -7   6   3     1807.24     1826.83     26.56 o 
  -6   6   3      651.83      622.65     18.31 o 
  -5   6   3     1288.17     1312.30     15.37 o 
  -4   6   3     1158.44     1051.62     15.88 o 
  -3   6   3        0.37        4.21      7.54 o 
  -2   6   3     5151.72     5019.86     39.82 o 
  -1   6   3     1069.61     1107.58     23.03 o 
   0   6   3       13.86       37.22     11.79 o 
   1   6   3      298.69      183.44     13.84 o 
   2   6   3       37.91       75.10     12.21 o 
   3   6   3     2617.20     2751.97     74.09 o 
   4   6   3      130.20       99.95     14.65 o 
   5   6   3     1846.02     1739.08     50.67 o 
   6   6   3      670.21      706.34     33.78 o 
   7   6   3        1.32       21.88     19.96 o 
   8   6   3     1119.11     1003.85     38.00 o 
   9   6   3        0.26      -13.05     19.58 o 
 -10   7   3       77.44       77.87     18.43 o 
  -9   7   3        7.20       17.98     12.69 o 
  -8   7   3       50.95       52.76     11.57 o 
  -7   7   3      265.51      267.44     17.07 o 
  -6   7   3      637.36      711.44     20.68 o 
  -5   7   3      128.60      121.24     13.19 o 
  -4   7   3       39.53       33.49      8.89 o 
  -3   7   3      269.99      253.55     11.40 o 
  -2   7   3       22.96       38.15     12.02 o 
  -1   7   3       41.44       52.85     12.45 o 
   0   7   3        4.07       15.99     15.36 o 
   1   7   3        6.66      -10.99     12.17 o 
   2   7   3       38.18       27.26      8.05 o 
   3   7   3      689.68      650.98     24.02 o 
   4   7   3        9.96       27.10     14.38 o 
   5   7   3        3.35       14.80     13.93 o 
   6   7   3       58.00       56.81     22.27 o 
   7   7   3      626.97      583.12     34.55 o 
   8   7   3       10.15        9.98     21.11 o 
  -9   8   3      824.22      898.48     40.88 o 
  -8   8   3      127.71      144.56     16.39 o 
  -7   8   3       37.46       36.77     15.85 o 
  -6   8   3     3047.58     3029.80     42.93 o 
  -5   8   3       24.32       39.99     22.33 o 
  -4   8   3      838.67      896.79     22.50 o 
  -3   8   3      229.54      260.11     20.35 o 
  -2   8   3     1800.64     2040.57     37.24 o 
  -1   8   3      537.11      536.82     21.44 o 
   0   8   3      192.02      159.51     15.36 o 
   1   8   3      999.85     1126.93     26.33 o 
   2   8   3       12.68       11.91      7.69 o 
   3   8   3      171.77      164.07     17.51 o 
   4   8   3       52.45       65.69     16.56 o 
   5   8   3      694.21      697.17     24.29 o 
   6   8   3       54.82       42.23     23.42 o 
   7   8   3      204.04      168.91     26.87 o 
   8   8   3      204.77      180.81     27.64 o 
  -8   9   3        1.45        4.38     28.98 o 
  -7   9   3      232.41      225.44     19.23 o 
  -6   9   3      359.24      366.30     21.91 o 
  -5   9   3      330.17      348.76     21.86 o 
  -4   9   3       13.37        5.76     19.96 o 
  -3   9   3       30.80       32.99     13.56 o 
  -2   9   3     2541.63     2540.92     37.83 o 
  -1   9   3      206.11      201.75     23.22 o 
   0   9   3      467.53      467.30     43.76 o 
   1   9   3      148.21      129.44     26.68 o 
   2   9   3        9.94        5.16     15.19 o 
   3   9   3      696.95      705.84     36.66 o 
   4   9   3        4.83      -16.14     16.14 o 
   5   9   3     1251.15     1315.36     31.87 o 
   6   9   3       94.83      106.72     26.49 o 
   7   9   3       68.63       77.93     26.49 o 
  -8  10   3       17.02      -18.89     33.59 o 
  -7  10   3      146.70      104.73     59.89 o 
  -6  10   3      525.13      542.43     31.48 o 
  -5  10   3        1.94       -0.38     20.73 o 
  -4  10   3      735.47      704.81     35.32 o 
  -3  10   3      207.06      167.37     25.72 o 
  -2  10   3       10.25       29.52     14.64 o 
  -1  10   3      312.99      346.62     43.19 o 
   0  10   3        0.80       -0.30     17.47 o 
   1  10   3      183.88      169.53     19.29 o 
   2  10   3        2.73        1.14     16.29 o 
   3  10   3       66.09       76.91     25.34 o 
   4  10   3       38.22       45.20     17.47 o 
   5  10   3        0.67       -1.92     24.95 o 
   6  10   3       31.45       34.17     26.10 o 
  -6  11   3      740.06      671.80     35.32 o 
  -5  11   3      319.82      295.21     28.41 o 
  -4  11   3      580.17      600.39     35.70 o 
  -3  11   3        3.75      -21.50     23.03 o 
  -2  11   3     1833.56     1811.93     52.21 o 
  -1  11   3      215.53      240.05     19.99 o 
   0  11   3      608.59      615.04     54.90 o 
   1  11   3     1314.77     1422.44     35.69 o 
   2  11   3       67.07       41.06     25.91 o 
   3  11   3      272.01      304.99     22.39 o 
   4  11   3      209.19      227.70     21.91 o 
  -4  12   3        0.20      -22.27     23.80 o 
  -3  12   3       82.98       63.34     26.87 o 
  -2  12   3      249.13      288.30     30.71 o 
  -1  12   3       72.79       83.69     26.49 o 
   0  12   3      486.08      444.55     39.92 o 
   1  12   3        0.12        5.45     17.89 o 
   2  12   3       68.98      107.41     19.52 o 
  -2 -13   4        2.23        1.69     18.31 o 
  -1 -13   4      649.81      621.62     30.80 o 
   0 -13   4       29.84       13.87     19.10 o 
   1 -13   4      126.68      117.85     29.94 o 
   2 -13   4       23.80       34.17     27.26 o 
   3 -13   4      169.80      213.44     30.71 o 
  -5 -12   4       40.49       56.05     24.57 o 
  -4 -12   4        2.56       12.40     17.78 o 
  -3 -12   4      110.65       95.03     19.77 o 
  -2 -12   4        1.61       19.29     16.95 o 
  -1 -12   4        7.67       -6.26     16.82 o 
   0 -12   4      261.32      297.13     22.11 o 
   1 -12   4       56.25       63.40     20.73 o 
   2 -12   4      161.09      123.61     27.64 o 
   3 -12   4      254.62      230.33     29.56 o 
   4 -12   4      105.46      122.07     26.87 o 
   5 -12   4      276.76      256.43     28.79 o 
  -6 -11   4      304.35      294.05     30.33 o 
  -5 -11   4       12.93        3.73     16.15 o 
  -4 -11   4      764.12      749.39     29.31 o 
  -3 -11   4      184.90      182.07     19.54 o 
  -2 -11   4       26.71        3.23     16.42 o 
  -1 -11   4      120.32      150.05     13.77 o 
   0 -11   4       46.89       27.07     17.08 o 
   1 -11   4      570.10      557.26     34.17 o 
   2 -11   4      275.26      277.17     20.21 o 
   3 -11   4      113.85       82.92     24.57 o 
   4 -11   4      679.89      651.45     36.09 o 
   5 -11   4       41.94       69.10     22.65 o 
   6 -11   4      309.94      294.44     27.64 o 
  -7 -10   4      239.49      274.86     30.33 o 
  -6 -10   4       22.55       64.49     24.18 o 
  -5 -10   4      561.49      532.12     26.19 o 
  -4 -10   4      681.12      708.76     27.68 o 
  -3 -10   4       82.27       98.32     16.95 o 
  -2 -10   4      331.53      407.65     23.38 o 
  -1 -10   4       17.97       17.52     11.15 o 
   0 -10   4     1245.59     1327.16     27.16 o 
   1 -10   4      764.35      768.68     25.72 o 
   2 -10   4      128.92      123.64     16.41 o 
   3 -10   4     1292.93     1256.07     41.84 o 
   4 -10   4      185.46      175.05     24.57 o 
   5 -10   4      258.66      225.72     25.72 o 
   6 -10   4      260.72      274.09     26.49 o 
   7 -10   4       24.91       50.67     21.88 o 
  -8  -9   4      120.12      120.54     24.95 o 
  -7  -9   4      171.33      156.62     25.72 o 
  -6  -9   4        1.37      -19.58     21.11 o 
  -5  -9   4        4.43       17.31     15.61 o 
  -4  -9   4       63.65       37.88     16.15 o 
  -3  -9   4      120.07       84.14     16.68 o 
  -2  -9   4       94.24       94.54     19.96 o 
  -1  -9   4        2.67       -4.58     10.09 o 
   0  -9   4      394.42      384.36     15.67 o 
   1  -9   4      340.30      350.90     22.46 o 
   2  -9   4      188.70      220.94     17.22 o 
   3  -9   4      123.38      128.22     23.03 o 
   4  -9   4      920.19      948.19     35.32 o 
   5  -9   4      384.87      409.60     31.09 o 
   6  -9   4       13.27      -17.66     17.66 o 
   7  -9   4       14.74       29.56     19.96 o 
   8  -9   4        7.92       -2.30     19.58 o 
  -9  -8   4      693.53      761.62     35.70 o 
  -8  -8   4      668.16      637.25     34.55 o 
  -7  -8   4      185.06      171.98     24.18 o 
  -6  -8   4      659.04      622.17     23.48 o 
  -5  -8   4       82.78      104.88     15.61 o 
  -4  -8   4      920.14      959.76     26.46 o 
  -3  -8   4      513.38      510.87     21.79 o 
  -2  -8   4      339.08      336.59     18.45 o 
  -1  -8   4      158.92      145.78     11.43 o 
   0  -8   4        4.71        4.94      8.63 o 
   1  -8   4       33.18       35.42      6.58 o 
   2  -8   4      467.41      566.31     20.73 o 
   3  -8   4     1853.31     1643.40     41.46 o 
   4  -8   4      165.13      185.80     21.88 o 
   5  -8   4      796.76      842.62     31.86 o 
   6  -8   4      444.04      413.06     28.41 o 
   7  -8   4       57.09       40.31     18.81 o 
   8  -8   4      321.27      342.04     26.10 o 
   9  -8   4        7.90        4.22     18.04 o 
 -10  -7   4       63.14       75.63     18.31 o 
  -9  -7   4      558.76      601.54     31.48 o 
  -8  -7   4        1.90       -3.07     20.35 o 
  -7  -7   4      251.79      234.94     24.18 o 
  -6  -7   4        0.59        4.13     13.16 o 
  -5  -7   4      801.65      823.77     22.78 o 
  -4  -7   4      340.07      380.42     19.29 o 
  -3  -7   4      269.70      228.98     15.44 o 
  -2  -7   4      832.65      676.18     18.96 o 
  -1  -7   4       20.73       27.96      8.70 o 
   0  -7   4      635.15      655.65     26.52 o 
   1  -7   4      718.82      675.09     13.46 o 
   2  -7   4      217.14      179.27     19.19 o 
   3  -7   4     1992.08     1903.29     41.08 o 
   4  -7   4        7.44       14.20     16.89 o 
   5  -7   4     2110.77     2069.13     42.23 o 
   6  -7   4      618.56      692.14     29.56 o 
   7  -7   4      396.51      406.53     27.64 o 
   8  -7   4      514.29      441.85     28.02 o 
   9  -7   4       85.67       76.39     18.43 o 
 -10  -6   4       10.45       18.17     15.69 o 
  -9  -6   4      380.53      403.99     23.26 o 
  -8  -6   4      147.15      112.09     21.11 o 
  -7  -6   4       98.77      119.77     20.35 o 
  -6  -6   4     1671.82     1732.90     29.04 o 
  -5  -6   4      239.80      259.82     15.47 o 
  -4  -6   4      757.87      726.04     30.33 o 
  -3  -6   4        9.80       -9.51     10.70 o 
  -2  -6   4      978.98      965.14     26.07 o 
  -1  -6   4     3180.26     3537.62     32.76 o 
   0  -6   4      220.81      259.24     13.27 o 
   1  -6   4     2259.22     2218.90     22.92 o 
   2  -6   4      276.26      322.85     24.18 o 
   3  -6   4      605.84      706.34     27.64 o 
   4  -6   4      443.62      374.29     23.80 o 
   5  -6   4       13.22       28.02     16.51 o 
   6  -6   4      108.49      151.29     12.89 o 
   7  -6   4        1.85       -0.38     15.74 o 
   8  -6   4        4.46      -16.12     16.12 o 
   9  -6   4      145.81      206.53     19.58 o 
  10  -6   4       30.18       -4.22     15.74 o 
 -10  -5   4      153.26      133.64     17.26 o 
  -9  -5   4      806.28      785.31     44.91 o 
  -8  -5   4        0.41      -10.86     13.13 o 
  -7  -5   4      758.50      749.72     30.71 o 
  -6  -5   4      906.86      833.42     20.90 o 
  -5  -5   4     1102.19     1045.50     21.70 o 
  -4  -5   4      607.77      568.13     16.15 o 
  -3  -5   4       76.92       64.73     12.09 o 
  -2  -5   4     4955.46     5200.24     44.66 o 
  -1  -5   4      675.74      585.75     15.33 o 
   0  -5   4     3547.09     3461.92     30.97 o 
   1  -5   4     6314.13     6477.83     58.29 o 
   2  -5   4       19.12       27.72     11.65 o 
   3  -5   4     4864.25     4759.66     66.22 o 
   4  -5   4      352.99      375.88     13.86 o 
   5  -5   4     2839.56     3033.19     28.44 o 
   6  -5   4      570.97      493.67     24.57 o 
   7  -5   4      618.19      604.23     25.72 o 
   8  -5   4      539.11      600.64     20.55 o 
   9  -5   4        1.63      -17.97     31.67 o 
  10  -5   4      110.91       94.09     95.01 o 
 -11  -4   4       35.78       28.34     14.91 o 
 -10  -4   4      338.73      359.62     37.43 o 
  -9  -4   4      663.50      661.59     24.04 o 
  -8  -4   4       25.42       17.19     13.77 o 
  -7  -4   4      990.97      984.96     18.81 o 
  -6  -4   4        1.04       -8.74      8.74 o 
  -5  -4   4     1203.70     1248.18     19.83 o 
  -4  -4   4      689.07      697.94     16.42 o 
  -3  -4   4       47.92       44.74      9.33 o 
  -2  -4   4       12.43        6.66      7.69 o 
  -1  -4   4       50.58       33.60      8.79 o 
   0  -4   4       14.71       12.37      9.32 o 
   1  -4   4        0.03        9.98      6.60 o 
   2  -4   4      280.53      252.08      9.63 o 
   3  -4   4      725.88      810.60     13.68 o 
   4  -4   4       78.50      101.52      8.26 o 
   5  -4   4     1697.86     1635.77     23.62 o 
   6  -4   4      175.09      199.93     12.21 o 
   7  -4   4      885.06      949.41     23.89 o 
   8  -4   4       21.36        9.11     13.33 o 
   9  -4   4      275.46      292.07     23.42 o 
  10  -4   4      189.57      199.61     15.78 o 
 -11  -3   4      304.03      303.27     37.24 o 
 -10  -3   4        4.01       -8.16     11.18 o 
  -9  -3   4      536.08      539.32     19.28 o 
  -8  -3   4       37.43       34.76     11.34 o 
  -7  -3   4      268.83      259.71     17.06 o 
  -6  -3   4     1198.78     1262.08     16.02 o 
  -5  -3   4      414.16      425.75     17.73 o 
  -4  -3   4      769.31      687.78     11.98 o 
  -3  -3   4      419.40      412.11     11.26 o 
  -2  -3   4       96.60      183.29      8.45 o 
  -1  -3   4        5.86       -0.29      6.23 o 
   0  -3   4       31.17        5.00      6.63 o 
   1  -3   4      524.04      421.54     13.41 o 
   2  -3   4       68.20      103.39      8.81 o 
   3  -3   4     1437.11     1721.86     21.83 o 
   4  -3   4      232.24      168.20     12.21 o 
   5  -3   4        1.40      -12.28     12.67 o 
   6  -3   4       89.48       96.60     13.02 o 
   7  -3   4      184.75      185.79     11.59 o 
   8  -3   4      650.86      643.95     17.58 o 
   9  -3   4        2.16       -7.17     10.53 o 
  10  -3   4      184.82      163.89     14.64 o 
 -11  -2   4      218.03      153.04     29.75 o 
 -10  -2   4      493.78      486.02     28.22 o 
  -9  -2   4     1438.58     1555.25     39.20 o 
  -8  -2   4      303.22      287.94     14.53 o 
  -7  -2   4     1440.57     1483.18     21.55 o 
  -6  -2   4        1.48       -3.99      6.06 o 
  -5  -2   4     4838.49     4852.81     35.46 o 
  -4  -2   4      650.76      595.62     12.59 o 
  -3  -2   4     1913.44     1776.88     16.04 o 
  -2  -2   4     3581.68     3522.60     30.77 o 
  -1  -2   4      202.18      255.26      9.15 o 
   0  -2   4     3787.67     3422.24     29.75 o 
   1  -2   4     1216.19     1187.92     17.70 o 
   2  -2   4     2330.96     2343.95     25.41 o 
   3  -2   4     4395.74     4039.78     35.52 o 
   4  -2   4      126.60       90.71     11.06 o 
   5  -2   4     2445.00     2548.10     22.38 o 
   6  -2   4      220.70      200.38     10.75 o 
   7  -2   4     3328.57     3432.36     32.11 o 
   8  -2   4      354.49      306.51     20.22 o 
   9  -2   4       29.40       32.81     13.25 o 
  10  -2   4      314.46      395.44     56.05 o 
 -11  -1   4       12.73      -17.76     17.76 o 
 -10  -1   4        3.37       -1.88     17.91 o 
  -9  -1   4       48.45       31.79     16.68 o 
  -8  -1   4       40.28       21.07     11.12 o 
  -7  -1   4      257.54      229.11     16.18 o 
  -6  -1   4     1170.35     1219.10     15.48 o 
  -5  -1   4     1673.73     1788.47     19.22 o 
  -4  -1   4      193.94      159.52     10.75 o 
  -3  -1   4     1886.51     1809.08     17.51 o 
  -2  -1   4       19.72       15.78      5.58 o 
  -1  -1   4     1083.93     1127.63     14.17 o 
   0  -1   4     1731.87     1918.10     16.23 o 
   1  -1   4      783.89      892.17     20.80 o 
   2  -1   4     2863.92     2645.71     59.26 o 
   3  -1   4      344.71      434.92     10.84 o 
   4  -1   4      457.91      552.11     15.35 o 
   5  -1   4      405.25      362.81     12.67 o 
   6  -1   4       68.98       71.23      9.10 o 
   7  -1   4     2148.65     2065.60     24.46 o 
   8  -1   4       22.10       15.77     10.31 o 
   9  -1   4      336.81      351.90     15.59 o 
  10  -1   4      108.34      110.61     14.46 o 
 -11   0   4      152.91      162.08     20.93 o 
 -10   0   4      443.49      470.90     29.02 o 
  -9   0   4     1184.96     1147.71     34.53 o 
  -8   0   4      285.02      270.04     20.04 o 
  -7   0   4     2982.66     3073.81     30.29 o 
  -6   0   4      578.66      589.93     16.73 o 
  -5   0   4      493.59      456.35     13.23 o 
  -4   0   4     1720.67     1749.38     20.45 o 
  -3   0   4       10.18       14.45      7.33 o 
  -2   0   4     3535.90     3345.75     31.08 o 
  -1   0   4       60.13       95.11      7.00 o 
   0   0   4       40.62       78.66      9.06 o 
   1   0   4      302.31      247.59     18.91 o 
   2   0   4     1170.57     1378.68     36.52 o 
   3   0   4     1858.55     2032.06     26.65 o 
   4   0   4      382.63      409.27     16.49 o 
   5   0   4       66.37       59.35     13.82 o 
   6   0   4      241.68      260.39     11.73 o 
   7   0   4       32.55       31.34     13.24 o 
   8   0   4     1113.53     1077.51     24.85 o 
   9   0   4       78.43       66.54     14.05 o 
  10   0   4       19.53       30.49     14.01 o 
 -11   1   4       23.78       16.87     18.16 o 
 -10   1   4      990.21      963.64     35.14 o 
  -9   1   4     1178.53     1159.90     33.89 o 
  -8   1   4      597.82      606.82     15.40 o 
  -7   1   4     2532.40     2498.38     26.92 o 
  -6   1   4     1807.06     1798.07     25.30 o 
  -5   1   4     7346.53     7767.42     59.10 o 
  -4   1   4      278.08      224.19     12.85 o 
  -3   1   4     7341.52     7007.33     47.61 o 
  -2   1   4    10926.95    11136.30    101.10 o 
  -1   1   4      270.34      295.47     13.24 o 
   0   1   4     1570.77     1431.10     25.72 o 
   1   1   4     1121.16      960.48     24.95 o 
   2   1   4      797.16      627.86     17.60 o 
   3   1   4     5622.02     5510.32     43.89 o 
   5   1   4      798.27      715.12     14.61 o 
   6   1   4       64.62       63.81      8.72 o 
   7   1   4     5410.65     5448.88     55.71 o 
   8   1   4       60.61       58.00     13.34 o 
   9   1   4     1111.07     1064.60     36.47 o 
  10   1   4     1064.95     1062.98     77.54 o 
 -11   2   4      236.93      197.48     18.56 o 
 -10   2   4      133.14      111.40     19.54 o 
  -9   2   4        1.29        5.89     15.79 o 
  -8   2   4       72.37       60.27      9.80 o 
  -7   2   4      185.16      195.98     20.54 o 
  -6   2   4     1797.72     1880.68     26.37 o 
  -5   2   4      118.26       97.49      6.67 o 
  -4   2   4      471.96      507.77     12.72 o 
  -3   2   4     1979.25     2040.38     20.63 o 
  -2   2   4      705.27      946.20     16.39 o 
  -1   2   4        5.86       37.28      7.83 o 
   0   2   4      112.67       71.07     11.06 o 
   1   2   4      186.80      246.14     10.62 o 
   2   2   4      229.09      155.42     13.82 o 
   3   2   4      212.39      278.23     24.57 o 
   4   2   4       67.17       57.99      7.45 o 
   5   2   4       23.71       28.65      8.48 o 
   6   2   4      751.54      684.62     20.50 o 
   7   2   4      124.92      152.90     14.51 o 
   8   2   4      547.19      550.84     38.58 o 
   9   2   4      180.96      216.89     21.31 o 
  10   2   4       18.67       40.58     14.18 o 
 -11   3   4      143.56      172.03     21.10 o 
 -10   3   4      313.34      327.38     20.28 o 
  -9   3   4      506.67      485.49     30.71 o 
  -8   3   4      193.17      182.68     14.01 o 
  -7   3   4     1926.08     2067.46     32.05 o 
  -6   3   4      923.62      921.26     19.83 o 
  -5   3   4      341.64      329.23     14.33 o 
  -4   3   4       88.46       94.57      7.88 o 
  -3   3   4      221.57      210.43      9.77 o 
  -2   3   4     7099.28     6619.45     57.23 o 
  -1   3   4        2.50        7.95      9.23 o 
   0   3   4     2193.14     2486.28     30.07 o 
   1   3   4       14.24       60.65     16.89 o 
   2   3   4      117.27       49.14     16.12 o 
   3   3   4     1348.40     1323.25     31.09 o 
   4   3   4      418.47      433.10     10.65 o 
   5   3   4     1066.64     1000.58     21.70 o 
   6   3   4       56.48       51.80      9.80 o 
   7   3   4      230.78      246.04     29.94 o 
   8   3   4      315.93      325.53     19.96 o 
   9   3   4      196.08      214.04     20.15 o 
  10   3   4       58.62       69.48     19.58 o 
 -11   4   4       14.35       25.53     15.23 o 
 -10   4   4      349.61      415.73     29.97 o 
  -9   4   4       43.39       53.62      9.73 o 
  -8   4   4      393.69      409.12     26.38 o 
  -7   4   4     3310.29     3390.33     34.68 o 
  -6   4   4     1159.91     1214.41     23.31 o 
  -5   4   4      672.53      696.81     13.76 o 
  -4   4   4       42.18       57.41      7.87 o 
  -3   4   4     1737.25     1521.94     20.24 o 
  -2   4   4      622.52      735.87     14.88 o 
  -1   4   4      473.42      571.87     14.03 o 
   0   4   4     1778.92     1487.16     33.01 o 
   1   4   4      245.98      284.46     22.65 o 
   2   4   4      124.53       94.82     17.27 o 
   3   4   4     1948.12     1927.52     27.81 o 
   4   4   4      751.77      743.18     13.93 o 
   5   4   4      534.22      516.61     14.22 o 
   6   4   4      199.73      218.16     12.02 o 
   7   4   4     2786.66     2907.74     39.22 o 
   8   4   4      154.41      158.88     30.33 o 
   9   4   4      491.91      411.52     28.02 o 
 -11   5   4        5.18       -0.77     24.95 o 
 -10   5   4       49.34       63.24      9.80 o 
  -9   5   4      467.52      466.53     24.95 o 
  -8   5   4      135.56      140.21     20.43 o 
  -7   5   4      162.67      160.03     12.04 o 
  -6   5   4     3939.23     4121.55     40.20 o 
  -5   5   4       80.62       70.15      7.78 o 
  -4   5   4     1393.55     1225.89     16.62 o 
  -3   5   4     1364.50     1535.65     22.25 o 
  -2   5   4     2024.91     2440.84     27.53 o 
  -1   5   4      428.11      337.18     14.47 o 
   0   5   4      132.67       52.59     15.74 o 
   1   5   4      410.33      455.33     19.19 o 
   2   5   4      101.87       90.73     12.60 o 
   3   5   4       47.96       43.50     11.67 o 
   4   5   4      492.23      529.23     22.46 o 
   5   5   4      118.22      123.46      9.90 o 
   6   5   4       54.11       61.42     20.73 o 
   7   5   4      786.16      728.99     35.32 o 
   8   5   4       25.50       35.70     21.50 o 
   9   5   4      147.56      110.94     23.42 o 
 -10   6   4      196.26      193.05     12.93 o 
  -9   6   4       45.93       35.70     11.31 o 
  -8   6   4     1567.73     1540.84     32.32 o 
  -7   6   4      936.20      956.75     42.23 o 
  -6   6   4      259.94      241.25     13.77 o 
  -5   6   4     4721.88     4747.27     36.15 o 
  -4   6   4      104.99      148.52      9.71 o 
  -3   6   4      786.82      892.80     16.37 o 
  -2   6   4     4770.28     4892.59     36.62 o 
  -1   6   4       64.39       41.38     12.13 o 
   0   6   4     3620.13     3853.84     42.61 o 
   1   6   4        1.60      -11.86     11.86 o 
   2   6   4      271.84      250.58     16.01 o 
   3   6   4      340.87      332.49     18.45 o 
   4   6   4       80.02      104.38     15.47 o 
   5   6   4      453.44      493.28     13.45 o 
   6   6   4       67.62       55.28     21.11 o 
   7   6   4      650.88      577.74     33.78 o 
   8   6   4      187.46      183.50     25.72 o 
 -10   7   4      476.50      538.25     20.95 o 
  -9   7   4       56.11       58.07     12.27 o 
  -8   7   4       31.76       32.59     11.93 o 
  -7   7   4     1117.97     1133.64     24.07 o 
  -6   7   4      858.38      903.76     22.49 o 
  -5   7   4      924.16      946.92     22.63 o 
  -4   7   4      127.74      151.37     12.33 o 
  -3   7   4      998.87      932.98     17.61 o 
  -2   7   4      271.99      306.69     16.65 o 
  -1   7   4     1097.60     1130.41     24.97 o 
   0   7   4      608.58      545.27     20.19 o 
   1   7   4      767.45      737.78     23.33 o 
   2   7   4      856.90      812.39     25.78 o 
   3   7   4      353.90      414.79     21.79 o 
   4   7   4      216.11      212.33     17.49 o 
   5   7   4       44.15       61.39     15.93 o 
   6   7   4        1.57       -2.30     21.11 o 
   7   7   4      354.91      399.62     33.01 o 
   8   7   4        8.08       42.61     23.42 o 
  -9   8   4      185.12      193.35     25.91 o 
  -8   8   4      151.53      168.24     16.96 o 
  -7   8   4        6.06        5.09     17.35 o 
  -6   8   4      734.88      765.68     22.66 o 
  -5   8   4        9.26       -5.08     12.20 o 
  -4   8   4        4.81        9.72     10.02 o 
  -3   8   4      433.31      468.53     21.25 o 
  -2   8   4      119.02      116.42     15.29 o 
  -1   8   4       14.27       24.37     14.40 o 
   0   8   4        3.75       14.33     13.69 o 
   1   8   4       11.20        9.31     14.65 o 
   2   8   4      207.42      199.11     20.35 o 
   3   8   4        5.19       10.42     14.92 o 
   4   8   4       24.57       44.62     15.59 o 
   5   8   4       95.82       76.74     16.96 o 
   6   8   4       16.64       54.13     22.65 o 
   7   8   4       15.36       23.42     24.18 o 
  -8   9   4      414.51      393.15     23.76 o 
  -7   9   4      513.33      568.36     24.93 o 
  -6   9   4       19.29       10.70     19.46 o 
  -5   9   4      664.94      605.88     25.43 o 
  -4   9   4      158.61      125.53     23.42 o 
  -3   9   4     1289.99     1372.12     51.06 o 
  -2   9   4      429.07      493.05     22.65 o 
  -1   9   4      561.22      540.46     40.50 o 
   0   9   4     1028.61     1088.93     28.91 o 
   1   9   4      261.37      296.00     20.31 o 
   2   9   4      432.32      452.64     25.77 o 
   3   9   4        0.76       18.22     16.07 o 
   4   9   4      231.06      256.65     24.57 o 
   5   9   4       99.57       95.20     26.49 o 
   6   9   4        4.11       -3.84     24.18 o 
  -7  10   4      141.54      127.12     53.55 o 
  -6  10   4      194.89      198.47     24.57 o 
  -5  10   4      292.11      256.43     26.49 o 
  -4  10   4      258.59      268.72     27.64 o 
  -3  10   4      358.31      446.46     34.17 o 
  -2  10   4        4.28        3.40     15.19 o 
  -1  10   4      376.58      386.26     24.76 o 
   0  10   4       21.61       25.91     16.39 o 
   1  10   4      819.09      841.62     29.58 o 
   2  10   4      511.78      529.46     26.41 o 
   3  10   4       11.52       32.49     16.96 o 
   4  10   4      310.60      339.83     23.15 o 
   5  10   4        0.00        5.37     23.80 o 
  -6  11   4        2.94       -4.61     23.42 o 
  -5  11   4      323.27      308.26     29.18 o 
  -4  11   4       33.74       41.46     24.18 o 
  -3  11   4       21.42       17.27     21.88 o 
  -2  11   4      202.82      211.14     29.18 o 
  -1  11   4       62.27       72.81     20.92 o 
   0  11   4      735.82      753.81     29.99 o 
   1  11   4       75.64       82.58     18.79 o 
   2  11   4        9.05        6.61     18.56 o 
   3  11   4      290.75      341.88     23.48 o 
   4  11   4       50.81       43.76     27.64 o 
  -4  12   4       36.86       19.19     25.72 o 
  -3  12   4      281.62      268.33     30.33 o 
  -2  12   4       20.85      -26.10     26.10 o 
  -1  12   4      244.19      238.39     32.63 o 
   0  12   4      181.81      230.86     22.46 o 
   1  12   4      228.02      253.28     22.21 o 
  -2 -13   5       99.94      137.79     29.94 o 
  -1 -13   5        1.99        2.55     17.89 o 
   0 -13   5      163.14      114.01     30.33 o 
   1 -13   5      117.29       96.74     29.56 o 
   2 -13   5        8.59       15.74     26.87 o 
  -4 -12   5       58.75       41.78     15.44 o 
  -3 -12   5      674.77      721.39     29.61 o 
  -2 -12   5       15.63        8.14     16.95 o 
  -1 -12   5      479.34      514.80     52.59 o 
   0 -12   5      231.23      244.82     22.12 o 
   1 -12   5       24.70       59.12     24.95 o 
   2 -12   5      420.86      444.92     33.78 o 
   3 -12   5       36.36       55.28     25.34 o 
   4 -12   5      434.62      458.74     36.47 o 
  -6 -11   5      170.40      160.74     30.90 o 
  -5 -11   5       52.33       43.03     17.62 o 
  -4 -11   5      293.02      280.40     17.48 o 
  -3 -11   5      494.56      470.65     21.89 o 
  -2 -11   5      111.67      127.23     13.78 o 
  -1 -11   5      161.69      157.17     19.27 o 
   0 -11   5        7.73       25.32     17.37 o 
   1 -11   5      364.67      394.91     36.09 o 
   2 -11   5        8.93      -23.03     23.03 o 
   3 -11   5      531.01      500.20     31.86 o 
   4 -11   5      259.60      243.38     28.02 o 
   5 -11   5       35.97       58.35     23.80 o 
   6 -11   5      109.13       95.20     24.18 o 
  -7 -10   5      786.83      845.42     41.46 o 
  -6 -10   5      145.35      125.23     31.29 o 
  -5 -10   5      823.33      863.35     25.20 o 
  -4 -10   5        1.36        9.15     13.18 o 
  -3 -10   5      698.40      728.04     30.90 o 
  -2 -10   5      197.60      173.91     14.27 o 
  -1 -10   5      473.85      465.02     19.00 o 
   0 -10   5      875.58      872.19     20.36 o 
   1 -10   5      182.52      173.23     17.92 o 
   2 -10   5      223.84      216.13     26.49 o 
   3 -10   5      215.63      183.50     25.72 o 
   4 -10   5      294.04      267.95     26.87 o 
   5 -10   5      870.46      815.75     38.00 o 
   6 -10   5        2.81       -5.37     21.50 o 
   7 -10   5      546.50      578.13     34.17 o 
  -8  -9   5      413.19      385.45     49.71 o 
  -7  -9   5      602.01      629.71     30.18 o 
  -6  -9   5      231.28      234.02     20.11 o 
  -5  -9   5      733.56      724.29     23.27 o 
  -4  -9   5        8.04        3.40     15.57 o 
  -3  -9   5      431.44      436.01     19.60 o 
  -2  -9   5       13.01       20.56     11.63 o 
  -1  -9   5      464.62      487.64     19.21 o 
   0  -9   5       95.70       85.95     10.54 o 
   1  -9   5        2.15        5.84     14.25 o 
   2  -9   5       17.18       16.51     19.58 o 
   3  -9   5     1043.10      981.21     38.00 o 
   4  -9   5     1294.91     1158.56     39.16 o 
   5  -9   5       86.81       94.82     21.50 o 
   6  -9   5      789.15      791.18     33.78 o 
   7  -9   5      679.23      668.34     33.78 o 
   8  -9   5        0.29       -4.22     19.96 o 
  -9  -8   5      245.34      207.47     20.79 o 
  -8  -8   5       22.43       11.00     16.72 o 
  -7  -8   5      104.40       97.87     17.38 o 
  -6  -8   5       71.71       70.48     13.40 o 
  -5  -8   5      321.86      346.54     17.41 o 
  -4  -8   5      110.06       96.02     13.15 o 
  -3  -8   5      363.75      411.73     19.01 o 
  -2  -8   5      177.90      195.89     13.05 o 
  -1  -8   5      261.69      264.09     14.89 o 
   0  -8   5       90.84       75.78      9.82 o 
   1  -8   5        5.80       16.13      7.48 o 
   2  -8   5        5.70       17.27     20.35 o 
   3  -8   5        4.74       28.02     19.58 o 
   4  -8   5      109.97      118.24     21.50 o 
   5  -8   5      325.10      359.31     27.64 o 
   6  -8   5       42.06       26.49     19.96 o 
   7  -8   5      451.46      400.77     29.18 o 
   8  -8   5      227.93      256.82     24.95 o 
  -9  -7   5       77.00       99.05     17.51 o 
  -8  -7   5      287.25      278.90     20.51 o 
  -7  -7   5      943.10      959.60     29.68 o 
  -6  -7   5      947.99      971.10     22.58 o 
  -5  -7   5     2017.23     2121.08     29.56 o 
  -4  -7   5       39.56       46.90     11.81 o 
  -3  -7   5     1559.99     1618.29     24.70 o 
  -2  -7   5       82.01       67.10     10.69 o 
  -1  -7   5     2905.79     3019.22     31.76 o 
   0  -7   5     2802.79     2685.38     28.74 o 
   1  -7   5       26.04        9.36      8.04 o 
   2  -7   5     2171.51     2203.87     44.91 o 
   3  -7   5      151.45      114.01     19.96 o 
   4  -7   5     1356.06     1347.81     37.24 o 
   5  -7   5      527.19      468.34     29.18 o 
   6  -7   5      386.22      369.68     28.02 o 
   7  -7   5     1963.36     2005.79     45.30 o 
   8  -7   5        3.31        7.68     17.66 o 
   9  -7   5      357.53      395.40     27.26 o 
 -10  -6   5        5.20        8.44     16.32 o 
  -9  -6   5      244.59      228.66     19.71 o 
  -8  -6   5       69.10       55.89     16.75 o 
  -7  -6   5       15.20        3.42     14.82 o 
  -6  -6   5      860.72      957.77     21.74 o 
  -5  -6   5      458.94      450.01     18.23 o 
  -4  -6   5      751.76      772.49     19.74 o 
  -3  -6   5     1403.74     1439.48     22.63 o 
  -2  -6   5       64.74       57.95      9.69 o 
  -1  -6   5      764.88      665.68     17.01 o 
   0  -6   5      282.36      304.56     16.01 o 
   1  -6   5      256.40      270.36     15.36 o 
   2  -6   5     1817.07     1810.39     40.31 o 
   3  -6   5      461.00      488.30     26.87 o 
   4  -6   5     2234.84     2259.15     43.76 o 
   5  -6   5      352.48      379.66     27.64 o 
   6  -6   5     1086.13     1125.93     34.55 o 
   7  -6   5      691.83      772.76     29.56 o 
   8  -6   5      361.97      400.01     26.87 o 
   9  -6   5      515.43      541.66     28.02 o 
 -10  -5   5      807.16      840.63     28.51 o 
  -9  -5   5      602.60      593.50     26.22 o 
  -8  -5   5      536.68      530.09     24.98 o 
  -7  -5   5      841.97      902.39     27.54 o 
  -6  -5   5      209.65      201.93     20.00 o 
  -5  -5   5     1956.83     1860.25     29.24 o 
  -4  -5   5       47.95       40.22      9.97 o 
  -3  -5   5      512.60      511.64     15.47 o 
  -2  -5   5      580.79      552.92     16.07 o 
  -1  -5   5      260.20      251.44     26.30 o 
   0  -5   5     1482.33     1527.06     25.50 o 
   1  -5   5        9.52        4.77      6.04 o 
   2  -5   5      300.53      288.42     13.09 o 
   3  -5   5     1077.01     1117.99     19.55 o 
   4  -5   5        6.53        3.10      8.14 o 
   5  -5   5       11.77        4.53     25.34 o 
   6  -5   5      388.42      412.67     25.72 o 
   7  -5   5      800.37      886.39     31.09 o 
   8  -5   5       37.05       44.91     17.66 o 
   9  -5   5       21.44       51.06     17.66 o 
 -11  -4   5      629.69      640.32     58.35 o 
 -10  -4   5      574.64      528.99     48.75 o 
  -9  -4   5      113.81      135.02     20.15 o 
  -8  -4   5      959.82     1013.13     27.54 o 
  -7  -4   5     1667.13     1705.63     33.42 o 
  -6  -4   5     1781.45     1711.86     23.77 o 
  -5  -4   5     1602.42     1717.09     23.31 o 
  -4  -4   5      353.16      361.31     14.55 o 
  -3  -4   5     2628.01     2457.03     26.64 o 
  -2  -4   5        1.11       -3.62      8.05 o 
  -1  -4   5      823.60      656.45     14.27 o 
   0  -4   5      619.17      527.14     15.49 o 
   1  -4   5      321.69      323.86     13.21 o 
   2  -4   5      863.03      835.58     19.37 o 
   3  -4   5      664.94      712.02     16.49 o 
   4  -4   5     3756.32     3765.41     41.63 o 
   5  -4   5      254.30      238.18     50.29 o 
   6  -4   5      382.54      464.11     25.34 o 
   7  -4   5     2322.61     2155.89     41.84 o 
   8  -4   5      108.08      102.89     13.03 o 
   9  -4   5      368.98      385.42     25.34 o 
  10  -4   5        0.47      -15.74     15.74 o 
 -11  -3   5      246.44      266.41     39.35 o 
 -10  -3   5       16.77       12.97     18.43 o 
  -9  -3   5      279.31      275.31     30.33 o 
  -8  -3   5      420.55      425.30     28.50 o 
  -7  -3   5        4.01       -2.10      8.18 o 
  -6  -3   5      703.37      741.02     14.12 o 
  -5  -3   5      158.71      121.54      8.23 o 
  -4  -3   5     2085.79     1990.26     24.60 o 
  -3  -3   5     4025.21     4479.94     38.05 o 
  -2  -3   5     1096.12     1222.67     16.96 o 
  -1  -3   5     1969.34     1860.44     19.37 o 
   0  -3   5      508.61      623.09     15.46 o 
   1  -3   5     1599.23     1758.25     22.72 o 
   2  -3   5       83.71       59.24     10.14 o 
   3  -3   5     1261.40     1213.96     20.02 o 
   4  -3   5      685.15      736.76     21.15 o 
   5  -3   5        1.37       -9.98     14.97 o 
   6  -3   5      177.55      126.34     11.42 o 
   7  -3   5       62.60       68.81     11.75 o 
   8  -3   5      422.75      449.96     18.31 o 
   9  -3   5        3.51        4.99     16.51 o 
  10  -3   5       56.01       39.92     16.51 o 
 -11  -2   5        3.47      -15.73     18.64 o 
 -10  -2   5      437.57      510.33     30.03 o 
  -9  -2   5       82.67       61.73     23.42 o 
  -8  -2   5      298.44      228.16     19.61 o 
  -7  -2   5      990.31     1011.00     17.29 o 
  -6  -2   5     1410.07     1498.75     19.96 o 
  -5  -2   5      696.55      637.81     13.23 o 
  -4  -2   5       45.75       20.07      7.26 o 
  -3  -2   5      400.98      449.60     10.59 o 
  -2  -2   5       16.76       12.57      5.77 o 
  -1  -2   5      504.66      490.15     13.38 o 
   0  -2   5     1237.86     1297.36     17.39 o 
   1  -2   5      127.54      130.42      7.54 o 
   2  -2   5       55.34       27.54      9.19 o 
   3  -2   5     1859.31     2086.37     25.40 o 
   4  -2   5      116.70      141.57     11.08 o 
   5  -2   5       67.42       93.41     11.52 o 
   6  -2   5      246.51      287.75     15.19 o 
   7  -2   5     2361.54     2387.47     27.18 o 
   8  -2   5       84.49       93.01     11.66 o 
   9  -2   5      128.47      157.64     35.13 o 
  10  -2   5       70.31       32.12     35.89 o 
 -11  -1   5      419.25      474.16     30.75 o 
 -10  -1   5      355.04      267.64     29.18 o 
  -9  -1   5      557.32      535.58     35.70 o 
  -8  -1   5      592.20      648.74     27.47 o 
  -7  -1   5      127.67      113.69     18.04 o 
  -6  -1   5     5540.90     5468.64     41.19 o 
  -5  -1   5      171.07      199.50      8.86 o 
  -4  -1   5     4426.50     4518.51     37.57 o 
  -3  -1   5     2997.95     3049.31     22.86 o 
  -2  -1   5     7736.22     8227.29     79.49 o 
  -1  -1   5     5763.96     5683.85     37.58 o 
   0  -1   5      263.50      204.56     14.61 o 
   1  -1   5     1010.09      783.19     20.64 o 
   2  -1   5     1074.86     1092.42     19.29 o 
   3  -1   5      552.76      576.31     16.73 o 
   4  -1   5     2696.87     2429.85     31.86 o 
   5  -1   5       91.59       72.93      8.12 o 
   6  -1   5      326.47      349.34     13.97 o 
   7  -1   5     1605.25     1552.93     22.10 o 
   8  -1   5      150.87      146.00     16.04 o 
   9  -1   5      261.79      282.95     19.45 o 
  10  -1   5        0.34       -8.85     23.42 o 
 -11   0   5       55.80       52.52     19.68 o 
 -10   0   5       94.71       61.09     18.71 o 
  -9   0   5      103.93      122.52     19.00 o 
  -8   0   5       89.30       70.33     16.82 o 
  -7   0   5      128.74      107.85     14.40 o 
  -6   0   5      362.19      373.05     20.11 o 
  -5   0   5      534.56      682.74     12.83 o 
  -4   0   5     1014.34     1021.86     16.68 o 
  -3   0   5      598.86      628.29     22.11 o 
  -2   0   5    11479.59    12475.27     82.29 o 
  -1   0   5     4536.05     4987.79     86.76 o 
   0   0   5      582.64      532.91     19.43 o 
   1   0   5       44.82       91.66     10.62 o 
   2   0   5       73.63      113.16      9.85 o 
   3   0   5     2301.34     2272.46     26.39 o 
   4   0   5     1509.95     1606.65     25.56 o 
   5   0   5      123.34      157.39     18.43 o 
   6   0   5      893.19      862.86     61.81 o 
   7   0   5      161.67      139.39     15.10 o 
   8   0   5      192.85      192.25     16.46 o 
   9   0   5       10.82      -13.70     13.70 o 
  10   0   5       67.89       57.09     23.80 o 
 -11   1   5      313.90      239.86     37.81 o 
 -10   1   5      671.39      772.73     49.52 o 
  -9   1   5      124.76      119.26     23.42 o 
  -8   1   5       50.26       39.11     16.53 o 
  -7   1   5      965.23      981.34     47.79 o 
  -6   1   5     3614.47     3736.06     55.89 o 
  -5   1   5      427.98      380.99     11.93 o 
  -4   1   5     1316.32     1466.01     20.34 o 
  -3   1   5     6750.41     7088.15     50.56 o 
  -2   1   5      471.97      639.98     15.84 o 
  -1   1   5     3019.78     3262.99     38.42 o 
   0   1   5     3723.70     3434.07     34.58 o 
   1   1   5     1708.69     1644.94     29.03 o 
   2   1   5      164.50      141.63      9.90 o 
   3   1   5      216.57      266.33     11.69 o 
   4   1   5      445.28      428.80     23.80 o 
   5   1   5      573.07      595.79     26.10 o 
   6   1   5      119.61      113.32     10.34 o 
   7   1   5      267.74      229.56     16.88 o 
   8   1   5       63.00       62.10     14.59 o 
   9   1   5      446.19      434.26     29.56 o 
  10   1   5       22.18       41.76     15.62 o 
 -11   2   5      533.02      549.55     30.93 o 
 -10   2   5      535.05      575.98     30.33 o 
  -9   2   5      327.12      321.56     26.49 o 
  -8   2   5      254.87      244.92     29.94 o 
  -7   2   5      166.60      175.62     20.15 o 
  -6   2   5     2778.11     2632.58     33.87 o 
  -5   2   5      260.47      204.36     17.58 o 
  -4   2   5      600.98      427.16     13.07 o 
  -3   2   5     1573.74     1782.84     47.66 o 
  -2   2   5     2739.45     3210.46     33.72 o 
  -1   2   5     2665.02     2283.42     32.09 o 
   0   2   5      172.82      174.05     14.34 o 
   1   2   5     1072.94     1023.05     31.86 o 
   2   2   5     1843.22     1807.49     22.96 o 
   3   2   5      440.89      391.66     16.51 o 
   4   2   5     1986.58     1883.83     23.70 o 
   5   2   5      256.20      244.24     11.80 o 
   6   2   5      393.90      412.91     15.21 o 
   7   2   5      167.54      142.15     15.17 o 
   8   2   5      101.91      113.19     15.74 o 
   9   2   5       31.23       24.80     14.48 o 
  10   2   5      394.43      406.92     28.41 o 
 -11   3   5      172.67      153.46     18.23 o 
 -10   3   5       11.72       20.40     24.18 o 
  -9   3   5        5.02        0.38     23.80 o 
  -8   3   5       14.42       17.27     22.65 o 
  -7   3   5      316.29      337.50     48.18 o 
  -6   3   5      242.56      237.78     31.48 o 
  -5   3   5      682.82      623.83     14.21 o 
  -4   3   5       21.57       31.49      7.88 o 
  -3   3   5        3.11        2.91      8.13 o 
  -2   3   5      504.26      455.16     18.89 o 
  -1   3   5        0.97       17.61     12.26 o 
   0   3   5      248.94      238.99     45.68 o 
   1   3   5      585.74      735.52     29.56 o 
   2   3   5       78.08       80.62     15.74 o 
   3   3   5       60.69       88.68     17.27 o 
   4   3   5      223.87      214.67     12.06 o 
   5   3   5        3.61        9.19     13.44 o 
   6   3   5      191.74      187.25     11.81 o 
   7   3   5       36.99       25.34     13.57 o 
   8   3   5       47.70       59.59     14.39 o 
   9   3   5        7.38       19.58     19.58 o 
 -11   4   5       94.13       95.51     19.25 o 
 -10   4   5      169.54      200.23     16.78 o 
  -9   4   5      475.51      481.86     30.93 o 
  -8   4   5      104.99      115.34     18.72 o 
  -7   4   5      146.84      123.23     24.95 o 
  -6   4   5     1375.86     1375.89     18.25 o 
  -5   4   5      450.42      531.00     18.35 o 
  -4   4   5      830.50      944.21     31.63 o 
  -3   4   5     1859.54     1914.56     30.02 o 
  -2   4   5        5.35        1.65     11.34 o 
  -1   4   5     4267.73     4396.32     38.28 o 
   0   4   5      662.54      647.99     25.34 o 
   1   4   5     4731.80     4760.92     66.41 o 
   2   4   5     1078.80      918.63     29.18 o 
   3   4   5      242.17      209.60     19.96 o 
   4   4   5      637.95      600.58     21.00 o 
   5   4   5      763.54      761.96     22.18 o 
   6   4   5      206.63      150.87     22.27 o 
   7   4   5      114.06       61.42     20.73 o 
   8   4   5       10.92        2.69     20.73 o 
   9   4   5       94.08      111.33     23.03 o 
 -10   5   5       46.24       55.19     11.14 o 
  -9   5   5      271.07      253.36     15.57 o 
  -8   5   5       89.03       94.51     18.69 o 
  -7   5   5      125.86      134.02     18.47 o 
  -6   5   5      791.86      780.93     28.49 o 
  -5   5   5     1111.76     1160.06     20.62 o 
  -4   5   5     1880.17     1819.85     29.44 o 
  -3   5   5     1406.58     1527.33     23.10 o 
  -2   5   5     1824.16     1850.58     24.94 o 
  -1   5   5     2097.87     2067.24     24.44 o 
   0   5   5       46.11       57.97     17.27 o 
   1   5   5      845.74      741.66     28.79 o 
   2   5   5      303.93      306.67     32.82 o 
   3   5   5     1519.14     1519.50     55.28 o 
   4   5   5      926.74      860.08     24.28 o 
   5   5   5      341.40      314.07     18.04 o 
   6   5   5      897.80      946.27     37.24 o 
   7   5   5        4.35      -11.90     19.96 o 
   8   5   5      228.04      170.83     24.57 o 
   9   5   5       53.16       40.69     22.65 o 
 -10   6   5        7.14        1.09     11.64 o 
  -9   6   5       42.82       56.52     12.09 o 
  -8   6   5       24.37       16.57     12.07 o 
  -7   6   5      205.39      171.60     13.63 o 
  -6   6   5      809.34      828.32     47.60 o 
  -5   6   5      682.55      655.83     27.81 o 
  -4   6   5      147.15      152.45     11.90 o 
  -3   6   5     2432.77     2420.51     42.20 o 
  -2   6   5     1303.65     1293.68     21.85 o 
  -1   6   5       51.81       43.38     16.89 o 
   0   6   5      640.28      643.71     31.48 o 
   1   6   5       18.19        2.05     13.02 o 
   2   6   5      531.92      583.05     22.49 o 
   3   6   5      364.89      335.23     19.67 o 
   4   6   5       90.44       93.47     15.61 o 
   5   6   5        7.47       -2.64     13.96 o 
   6   6   5      127.20      123.99     24.18 o 
   7   6   5      161.51      179.27     25.34 o 
   8   6   5       17.26        2.30     23.03 o 
  -9   7   5      543.02      521.60     20.96 o 
  -8   7   5        3.41        4.56     11.93 o 
  -7   7   5       31.04       30.34     12.09 o 
  -6   7   5       46.02       26.20     12.18 o 
  -5   7   5       34.23       22.56     12.40 o 
  -4   7   5      847.05      852.83     17.79 o 
  -3   7   5       19.19       32.83      9.75 o 
  -2   7   5      639.28      661.72     26.90 o 
  -1   7   5      477.43      531.51     21.59 o 
   0   7   5      253.39      216.95     16.83 o 
   1   7   5     1564.68     1564.44     39.54 o 
   2   7   5      202.85      211.34     18.19 o 
   3   7   5      364.15      374.45     49.14 o 
   4   7   5       61.93       47.44     16.28 o 
   5   7   5      160.37      187.43     26.87 o 
   6   7   5       39.10       44.91     23.80 o 
   7   7   5       22.55       -8.83     22.27 o 
  -9   8   5      348.35      334.71     21.45 o 
  -8   8   5        0.20       14.13     13.19 o 
  -7   8   5      210.24      249.94     24.53 o 
  -6   8   5      872.56      782.94     22.68 o 
  -5   8   5       36.38       34.31     18.15 o 
  -4   8   5      432.31      478.24     22.51 o 
  -3   8   5       68.72       54.27     11.98 o 
  -2   8   5      689.10      730.44     23.85 o 
  -1   8   5      612.14      519.41     23.60 o 
   0   8   5      222.58      205.22     17.78 o 
   1   8   5      122.90      135.09     17.64 o 
   2   8   5        2.05       27.23     19.96 o 
   3   8   5      294.99      322.72     20.54 o 
   4   8   5        7.99        4.68     16.41 o 
   5   8   5      269.11      213.06     28.02 o 
   6   8   5      230.65      277.93     30.33 o 
   7   8   5       48.08       56.05     25.34 o 
  -8   9   5       20.13       61.66     30.13 o 
  -7   9   5        1.45       13.11     19.77 o 
  -6   9   5       41.85       19.28     24.50 o 
  -5   9   5       12.42        1.43     14.03 o 
  -4   9   5      124.67      125.15     23.80 o 
  -3   9   5      230.77      210.94     17.24 o 
  -2   9   5       17.08        0.54     14.52 o 
  -1   9   5      128.34      156.51     18.28 o 
   0   9   5       12.74        6.46     16.61 o 
   1   9   5      144.71      137.25     22.65 o 
   2   9   5      123.29      160.35     18.86 o 
   3   9   5        1.79        9.72     16.28 o 
   4   9   5      134.23      128.83     19.27 o 
   5   9   5        1.09      -23.80     23.80 o 
   6   9   5       55.45       70.25     25.72 o 
  -7  10   5      658.19      603.66     28.11 o 
  -6  10   5      173.44      132.93     50.67 o 
  -5  10   5      175.80      217.28     26.10 o 
  -4  10   5      738.76      682.93     37.24 o 
  -3  10   5       85.67       81.38     25.34 o 
  -2  10   5      330.27      355.64     21.91 o 
  -1  10   5       52.33       71.90     22.84 o 
   0  10   5      536.26      507.50     26.86 o 
   1  10   5      579.90      636.04     27.53 o 
   2  10   5        1.24       10.67     18.01 o 
   3  10   5      763.34      841.66     31.22 o 
   4  10   5      104.51       91.37     19.94 o 
  -5  11   5      319.92      316.32     29.56 o 
  -4  11   5       64.69       98.66     26.49 o 
  -3  11   5      206.21      209.60     29.56 o 
  -2  11   5      160.50      158.54     29.18 o 
  -1  11   5        5.05       20.54     17.37 o 
   0  11   5      356.64      394.44     24.68 o 
   1  11   5        3.11       25.46     18.04 o 
   2  11   5       71.69       55.99     18.40 o 
   3  11   5      275.86      326.90     40.50 o 
  -2  12   5       50.12       90.98     28.79 o 
  -1  12   5      220.30      236.09     33.40 o 
  -1 -13   6       17.13       11.88     19.77 o 
   0 -13   6       95.03       95.97     28.41 o 
   1 -13   6       49.19       28.02     28.41 o 
  -4 -12   6      335.97      386.34     24.43 o 
  -3 -12   6      323.47      371.03     24.02 o 
  -2 -12   6      153.76      141.32     40.12 o 
  -1 -12   6      482.77      524.82     27.62 o 
   0 -12   6       21.10       -4.84     16.82 o 
   1 -12   6      259.73      290.22     33.01 o 
   2 -12   6      425.04      371.21     33.78 o 
   3 -12   6      139.29      158.93     28.79 o 
   4 -12   6      644.61      594.25     38.77 o 
  -6 -11   6      217.09      213.34     22.45 o 
  -5 -11   6      347.79      313.42     22.64 o 
  -4 -11   6      808.77      842.47     34.24 o 
  -3 -11   6      177.00      178.48     16.37 o 
  -2 -11   6      652.24      667.46     22.88 o 
  -1 -11   6      259.64      336.94     42.99 o 
   0 -11   6      179.80      181.27     20.48 o 
   1 -11   6      476.58      560.47     39.16 o 
   2 -11   6       41.94       21.50     22.65 o 
   3 -11   6      442.99      499.82     36.85 o 
   4 -11   6      291.09      288.68     29.94 o 
   5 -11   6       74.01       63.34     24.57 o 
  -7 -10   6      244.73      199.22     21.21 o 
  -6 -10   6      366.98      335.01     46.07 o 
  -5 -10   6      539.09      563.25     22.82 o 
  -4 -10   6       26.53       34.07     14.02 o 
  -3 -10   6      168.18      191.01     15.27 o 
  -2 -10   6        0.95       -8.33     12.08 o 
  -1 -10   6      466.85      515.48     20.01 o 
   0 -10   6     1009.36      968.88     28.83 o 
   1 -10   6       62.51       62.96     23.03 o 
   2 -10   6      355.55      383.12     30.71 o 
   3 -10   6       66.21       57.58     23.03 o 
   4 -10   6       28.40       43.76     21.11 o 
   5 -10   6       23.52       36.85     22.27 o 
   6 -10   6        0.53        4.22     22.65 o 
  -8  -9   6      169.39      170.54     29.37 o 
  -7  -9   6      174.56      159.43     21.31 o 
  -6  -9   6      631.64      613.29     28.86 o 
  -5  -9   6       35.60       24.62     12.64 o 
  -4  -9   6      513.39      543.92     26.70 o 
  -3  -9   6      128.49      118.06     14.62 o 
  -2  -9   6      697.38      771.92     21.66 o 
  -1  -9   6      189.25      164.41     12.93 o 
   0  -9   6       14.44       -0.49     11.21 o 
   1  -9   6        4.23        1.15     19.96 o 
   2  -9   6        0.82      -19.19     19.19 o 
   3  -9   6      701.92      710.57     35.70 o 
   4  -9   6       13.81       24.18     20.73 o 
   5  -9   6      549.19      536.67     34.55 o 
   6  -9   6     1001.11     1056.83     38.00 o 
   7  -9   6       11.40       12.28     21.50 o 
  -9  -8   6      415.29      403.45     26.64 o 
  -8  -8   6      166.31      134.81     38.58 o 
  -7  -8   6      264.40      258.86     21.31 o 
  -6  -8   6       14.60        8.64     14.98 o 
  -5  -8   6      509.30      494.24     19.90 o 
  -4  -8   6     1519.39     1543.15     29.66 o 
  -3  -8   6       49.25       22.90     11.66 o 
  -2  -8   6     1167.86     1042.50     22.79 o 
  -1  -8   6      968.04      982.33     20.82 o 
   0  -8   6       58.31       46.65     11.72 o 
   1  -8   6      434.28      445.83     24.95 o 
   2  -8   6      196.83      186.18     24.57 o 
   3  -8   6      449.01      457.97     31.09 o 
   4  -8   6      226.44      223.04     24.57 o 
   5  -8   6       88.97       65.64     22.27 o 
   6  -8   6      304.18      319.01     26.87 o 
   7  -8   6     1315.30     1393.88     41.84 o 
   8  -8   6      254.97      209.60     24.18 o 
  -9  -7   6      157.87      178.03     23.42 o 
  -8  -7   6       23.30       29.35     16.42 o 
  -7  -7   6        1.34       -3.87     15.12 o 
  -6  -7   6     1387.06     1393.92     26.36 o 
  -5  -7   6      218.90      226.66     27.91 o 
  -4  -7   6      112.98       96.75     12.85 o 
  -3  -7   6      476.97      519.27     26.99 o 
  -2  -7   6      615.79      618.88     31.29 o 
  -1  -7   6      503.63      515.01     20.90 o 
   0  -7   6       58.22       73.62     11.61 o 
   1  -7   6      231.08      226.39     15.47 o 
   2  -7   6     1271.73     1247.62     38.39 o 
   3  -7   6      117.63      114.01     19.96 o 
   4  -7   6        7.68       16.89     19.19 o 
   5  -7   6        9.48       11.13     19.96 o 
   6  -7   6      202.55      161.23     23.42 o 
   7  -7   6      281.10      260.27     23.80 o 
   8  -7   6        8.31       19.58     20.35 o 
 -10  -6   6      206.94      182.75     20.09 o 
  -9  -6   6      782.55      837.38     30.05 o 
  -8  -6   6      190.51      164.29     18.17 o 
  -7  -6   6     1540.51     1642.32     36.63 o 
  -6  -6   6     1150.93     1114.27     23.15 o 
  -5  -6   6      335.68      317.34     25.76 o 
  -4  -6   6     2578.88     2610.19     31.01 o 
  -3  -6   6      114.71      136.02     11.96 o 
  -2  -6   6     6694.84     6754.57    100.19 o 
  -1  -6   6     1626.59     1779.52     40.12 o 
   0  -6   6     1176.99     1198.22     25.72 o 
   1  -6   6      540.73      502.90     19.40 o 
   2  -6   6        1.44        4.22     16.12 o 
   3  -6   6     3173.53     3097.94     47.99 o 
   4  -6   6      215.08      201.92     21.50 o 
   5  -6   6      859.40      945.12     35.32 o 
   6  -6   6     1090.68      986.96     33.01 o 
   7  -6   6      116.67      131.67     21.11 o 
   8  -6   6      773.63      818.05     33.40 o 
   9  -6   6       20.01        4.61     18.81 o 
 -10  -5   6      155.31      195.01     34.17 o 
  -9  -5   6        6.74       14.59     25.72 o 
  -8  -5   6        3.52      -11.83     13.90 o 
  -7  -5   6     1739.04     1833.51     35.92 o 
  -6  -5   6       64.94       75.29     11.45 o 
  -5  -5   6      497.29      510.38     17.24 o 
  -4  -5   6      862.14      804.39     19.16 o 
  -3  -5   6     1048.87     1100.47     29.94 o 
  -2  -5   6     2059.41     2143.03     33.54 o 
  -1  -5   6       43.08       16.65     10.22 o 
   0  -5   6     1055.63      988.22     18.53 o 
   1  -5   6       77.62       59.42      7.91 o 
   2  -5   6        7.85        6.89      8.34 o 
   3  -5   6     1272.65     1273.39     25.91 o 
   4  -5   6        7.99       15.36      9.58 o 
   5  -5   6       21.11      -15.74     16.51 o 
   6  -5   6     1997.48     2064.14     43.76 o 
   7  -5   6      761.63      845.69     31.86 o 
   8  -5   6      487.83      504.42     28.79 o 
   9  -5   6        2.84       34.17     18.81 o 
 -11  -4   6       32.56       72.94     30.71 o 
 -10  -4   6       48.08       27.26     29.94 o 
  -9  -4   6      950.60      978.13     59.50 o 
  -8  -4   6       76.98       24.57     24.95 o 
  -7  -4   6       45.49       36.47     23.42 o 
  -6  -4   6     2362.89     2476.75     36.68 o 
  -5  -4   6      209.09      166.61     14.20 o 
  -4  -4   6        3.30        5.53     10.86 o 
  -3  -4   6      950.87     1204.36     25.55 o 
  -2  -4   6      787.57      834.82     18.68 o 
  -1  -4   6      490.55      383.69     13.30 o 
   0  -4   6       36.08       35.17      6.86 o 
   1  -4   6      145.81      198.17     12.69 o 
   2  -4   6       10.19       13.40      9.22 o 
   3  -4   6      507.89      544.18     18.72 o 
   4  -4   6       36.00       31.64     10.97 o 
   5  -4   6      808.55      739.36     30.71 o 
   6  -4   6       20.75       36.09     17.66 o 
   7  -4   6      137.10      176.89     13.00 o 
   8  -4   6       44.33       72.17     19.58 o 
   9  -4   6        7.78       14.59     18.04 o 
 -11  -3   6      500.08      502.96     32.08 o 
 -10  -3   6       36.20       14.78     19.07 o 
  -9  -3   6      266.31      261.96     40.12 o 
  -8  -3   6      172.61      155.27     18.14 o 
  -7  -3   6     1910.48     1947.66     38.42 o 
  -6  -3   6      728.79      706.72     19.01 o 
  -5  -3   6     1550.89     1454.32     22.31 o 
  -4  -3   6      973.79     1087.92     19.71 o 
  -3  -3   6        5.00       14.32     12.48 o 
  -2  -3   6     6241.09     5716.62     42.55 o 
  -1  -3   6      992.44     1184.97     18.73 o 
   0  -3   6      438.97      421.78     11.94 o 
   1  -3   6        4.36       15.34      6.37 o 
   2  -3   6      145.28      168.36     11.66 o 
   3  -3   6      374.24      323.96     15.46 o 
   4  -3   6        1.97        3.07     15.36 o 
   5  -3   6      375.30      375.87     13.99 o 
   6  -3   6      302.81      351.66     16.02 o 
   7  -3   6      651.45      766.52     22.84 o 
   8  -3   6      457.85      489.83     28.79 o 
   9  -3   6       74.61      100.96     19.58 o 
 -11  -2   6        0.88        9.57     29.37 o 
 -10  -2   6      156.94      176.34     22.08 o 
  -9  -2   6        9.89       -5.75     15.91 o 
  -8  -2   6      710.80      695.11     66.80 o 
  -7  -2   6     1564.59     1623.21     23.41 o 
  -6  -2   6      263.92      251.32     13.85 o 
  -5  -2   6     1269.03     1422.14     24.77 o 
  -4  -2   6     1703.66     1480.50     21.73 o 
  -3  -2   6     1841.74     1704.97     22.69 o 
  -2  -2   6      768.97      968.17     16.10 o 
  -1  -2   6     2210.42     2515.30     22.93 o 
   0  -2   6     2048.42     2064.50     19.87 o 
   1  -2   6     2538.21     2644.39     23.49 o 
   2  -2   6     1461.21     1341.53     64.49 o 
   3  -2   6      462.83      406.72     16.08 o 
   4  -2   6      255.98      211.20     27.06 o 
   5  -2   6      265.93      256.65     13.82 o 
   6  -2   6      163.07      158.00     10.70 o 
   7  -2   6      432.46      395.90     16.88 o 
   8  -2   6      209.65      205.76     22.27 o 
   9  -2   6       85.59       91.75     19.58 o 
  10  -2   6      214.07      212.67     20.73 o 
 -11  -1   6       74.80       60.27     20.33 o 
 -10  -1   6      194.24      176.44     21.36 o 
  -9  -1   6      727.06      631.15     34.93 o 
  -8  -1   6      278.32      246.15     29.37 o 
  -7  -1   6      568.00      551.06     17.09 o 
  -6  -1   6      791.92      870.85     15.02 o 
  -5  -1   6      240.26      316.91     11.97 o 
  -4  -1   6      230.95      441.34     12.85 o 
  -3  -1   6        1.59       26.08      8.94 o 
  -2  -1   6     2838.85     3336.79     35.72 o 
  -1  -1   6     1675.32     1496.01     18.18 o 
   0  -1   6      628.46      530.15     12.47 o 
   1  -1   6      713.80      754.76     19.30 o 
   2  -1   6      651.77      595.63     20.01 o 
   3  -1   6      745.67      696.09     20.48 o 
   4  -1   6       61.40       74.04     12.22 o 
   5  -1   6     1056.99     1088.36     24.97 o 
   6  -1   6      406.23      325.15     25.34 o 
   7  -1   6       10.69       33.40     18.43 o 
   8  -1   6       35.55       37.62     18.43 o 
   9  -1   6        1.07       17.27     16.89 o 
  10  -1   6        1.92        4.22     18.04 o 
 -11   0   6        7.18        1.92     19.19 o 
 -10   0   6      794.15      871.00     35.89 o 
  -9   0   6      393.57      372.70     39.35 o 
  -8   0   6        1.29       -5.68     14.90 o 
  -7   0   6     2460.20     2621.83     30.23 o 
  -6   0   6      284.46      232.61     11.31 o 
  -5   0   6     2959.45     2660.23     23.46 o 
  -4   0   6       25.13       54.22      7.51 o 
  -3   0   6     3604.16     4249.77     36.69 o 
  -2   0   6     6922.12     6718.48    110.17 o 
  -1   0   6        1.98       14.25      7.69 o 
   0   0   6     2770.24     3115.44     25.54 o 
   1   0   6      271.39      176.85     11.78 o 
   2   0   6      593.70      482.33     18.09 o 
   3   0   6     1150.78     1159.98     50.48 o 
   4   0   6       16.45       32.05     11.40 o 
   5   0   6     1144.23     1155.49     35.70 o 
   6   0   6     1028.28     1100.59     35.32 o 
   7   0   6      525.31      473.71     28.79 o 
   8   0   6      221.89      261.42     23.03 o 
   9   0   6       40.10       47.99     18.43 o 
 -11   1   6      151.05       91.95     20.88 o 
 -10   1   6       88.79       85.38     19.67 o 
  -9   1   6      523.71      492.72     26.52 o 
  -8   1   6      534.13      508.94     25.84 o 
  -7   1   6       96.45       81.75     11.12 o 
  -6   1   6      144.77      102.75      7.73 o 
  -5   1   6      460.76      566.62     15.10 o 
  -4   1   6        3.83        9.92      8.09 o 
  -3   1   6     1125.66      927.88     39.54 o 
  -2   1   6      312.03      295.14     36.47 o 
  -1   1   6     1846.66     2138.21     34.02 o 
   0   1   6      716.67      733.90     38.39 o 
   1   1   6     1762.89     1826.90     39.92 o 
   2   1   6     2404.58     2334.09     40.50 o 
   3   1   6      620.81      568.97     18.14 o 
   4   1   6       86.46       53.74     17.66 o 
   5   1   6       12.23        1.54     17.27 o 
   6   1   6       42.16       58.35     18.43 o 
   7   1   6       71.57       92.13     19.19 o 
   8   1   6       73.43       48.37     19.58 o 
   9   1   6       60.11       27.26     19.19 o 
 -11   2   6      283.43      326.14     28.02 o 
 -10   2   6       66.44       73.56     20.35 o 
  -9   2   6      600.40      534.50     31.09 o 
  -8   2   6      326.19      323.36     26.68 o 
  -7   2   6      666.78      556.95     36.09 o 
  -6   2   6      717.94      854.45     16.30 o 
  -5   2   6      433.18      543.73     14.44 o 
  -4   2   6      144.90      275.92     15.27 o 
  -3   2   6       82.99       33.29     11.06 o 
  -2   2   6     1115.07     1122.50     37.04 o 
  -1   2   6       34.47       67.22     12.42 o 
   0   2   6     6090.32     6135.04     62.81 o 
   1   2   6      707.28      672.18     29.18 o 
   2   2   6      359.44      335.82     13.70 o 
   3   2   6     1168.65     1113.78     17.90 o 
   4   2   6      358.42      366.05     15.36 o 
   5   2   6      718.94      694.06     30.71 o 
   6   2   6       22.22       28.41     18.81 o 
   7   2   6      317.48      306.72     24.18 o 
   8   2   6        2.08      -19.19     19.19 o 
   9   2   6      112.57       74.09     21.11 o 
 -11   3   6        3.92       13.19     18.25 o 
 -10   3   6      297.15      315.10     23.50 o 
  -9   3   6      103.16       78.70     27.26 o 
  -8   3   6        3.56       -5.76     22.65 o 
  -7   3   6      894.12     1122.09     54.13 o 
  -6   3   6       91.48       47.07      8.53 o 
  -5   3   6      503.90      449.70     21.03 o 
  -4   3   6      223.92      234.54     20.15 o 
  -3   3   6      824.01      795.13     22.14 o 
  -2   3   6     1770.75     1713.90     29.29 o 
  -1   3   6        5.24       28.01     12.64 o 
   0   3   6      584.52      560.52     32.05 o 
   1   3   6       80.28       70.32      6.76 o 
   2   3   6     1189.96     1152.80     34.55 o 
   3   3   6      524.07      439.55     25.34 o 
   4   3   6      474.10      484.15     16.62 o 
   5   3   6      345.84      345.66     19.82 o 
   6   3   6       45.81       20.35     19.19 o 
   7   3   6     1175.16     1162.40     39.92 o 
   8   3   6       94.04      122.46     23.03 o 
   9   3   6      161.07      205.38     25.34 o 
 -10   4   6        7.71      -14.92     18.83 o 
  -9   4   6      305.07      258.74     32.63 o 
  -8   4   6       47.05       13.82     24.57 o 
  -7   4   6       90.73      100.19     25.34 o 
  -6   4   6      132.89      140.50     25.72 o 
  -5   4   6      150.26      141.67     13.42 o 
  -4   4   6      500.11      530.00     19.93 o 
  -3   4   6       46.98       39.12     12.71 o 
  -2   4   6      246.28      221.45     15.69 o 
  -1   4   6      219.97      241.24     25.72 o 
   0   4   6      159.54      153.17     17.66 o 
   1   4   6      320.37      333.59     23.80 o 
   2   4   6      348.88      362.00     25.34 o 
   3   4   6      110.57       97.12     18.81 o 
   4   4   6       67.19       63.46     13.98 o 
   5   4   6       63.36       43.43     13.93 o 
   6   4   6       38.79       24.18     20.35 o 
   7   4   6       31.26       59.50     21.11 o 
   8   4   6        5.73        1.92     20.73 o 
 -10   5   6      426.14      463.49     19.29 o 
  -9   5   6      474.86      524.26     41.27 o 
  -8   5   6      412.09      428.62     30.19 o 
  -7   5   6      411.69      383.63     28.09 o 
  -6   5   6       76.60       56.72     16.28 o 
  -5   5   6     1454.91     1521.46     26.66 o 
  -4   5   6       11.49        9.67     10.30 o 
  -3   5   6     2213.86     2169.34     27.89 o 
  -2   5   6     2703.11     2816.67     31.11 o 
  -1   5   6      130.76      149.12     10.13 o 
   0   5   6     2130.43     2056.08     42.99 o 
   1   5   6      155.52      117.85     18.81 o 
   2   5   6      674.15      603.46     29.18 o 
   3   5   6      808.25      861.22     24.09 o 
   4   5   6      269.66      281.13     17.22 o 
   5   5   6      665.93      651.49     23.45 o 
   6   5   6      206.26      206.53     25.34 o 
   7   5   6      184.47      223.04     26.87 o 
   8   5   6       34.01       33.01     22.27 o 
 -10   6   6      291.13      329.80     31.77 o 
  -9   6   6        0.11       10.18     12.36 o 
  -8   6   6      186.31      189.58     21.79 o 
  -7   6   6      223.74      204.56     21.17 o 
  -6   6   6      120.36      141.66     18.85 o 
  -5   6   6       40.64       56.27     16.56 o 
  -4   6   6     1085.48     1103.83     22.36 o 
  -3   6   6     2760.60     2981.59     34.71 o 
  -2   6   6      166.62      160.95     13.55 o 
  -1   6   6     2839.65     2744.38     51.82 o 
   0   6   6     1544.60     1537.45     42.23 o 
   1   6   6      241.97      236.35     16.68 o 
   2   6   6     1654.69     1694.20     32.43 o 
   3   6   6      269.50      252.87     18.31 o 
   4   6   6      597.20      566.63     47.99 o 
   5   6   6      153.42      172.53     17.91 o 
   6   6   6       33.54      -21.50     21.50 o 
   7   6   6      150.25      136.28     26.10 o 
  -9   7   6      130.96      157.97     15.08 o 
  -8   7   6       10.12       -0.06     12.29 o 
  -7   7   6       85.50       96.36     13.82 o 
  -6   7   6        1.88        4.57     15.30 o 
  -5   7   6       31.34       34.03     12.56 o 
  -4   7   6      260.03      251.84     17.10 o 
  -3   7   6      106.52      164.75     19.62 o 
  -2   7   6      179.03      181.99     12.32 o 
  -1   7   6        4.24       12.14     25.14 o 
   0   7   6      669.91      680.17     30.13 o 
   1   7   6      388.61      453.04     21.85 o 
   2   7   6       76.09       76.95     16.23 o 
   3   7   6      271.39      261.93     19.82 o 
   4   7   6        7.07      -10.15     15.02 o 
   5   7   6       66.45       61.81     23.03 o 
   6   7   6      121.24      131.29     26.10 o 
   7   7   6        8.47      -16.51     23.03 o 
  -8   8   6      618.35      603.65     23.07 o 
  -7   8   6      862.73      768.58     47.15 o 
  -6   8   6       45.53       21.89     18.55 o 
  -5   8   6      276.26      290.25     27.77 o 
  -4   8   6        6.25        4.34     12.85 o 
  -3   8   6      646.59      636.63     19.35 o 
  -2   8   6       86.32      100.45     15.67 o 
  -1   8   6      142.22      103.50     16.67 o 
   0   8   6      338.08      389.25     21.71 o 
   1   8   6       30.46       68.57     27.26 o 
   2   8   6       42.72       29.71     16.28 o 
   3   8   6       34.52        5.04     16.07 o 
   4   8   6      507.57      548.16     36.28 o 
   5   8   6      123.56      145.49     28.02 o 
   6   8   6        0.50        8.45     24.57 o 
  -7   9   6       89.54      118.54     21.11 o 
  -6   9   6      109.84      128.23     21.72 o 
  -5   9   6       55.70       74.87     15.07 o 
  -4   9   6      327.09      308.23     23.42 o 
  -3   9   6      758.64      794.25     37.62 o 
  -2   9   6       20.77       29.96     15.47 o 
  -1   9   6      685.36      774.53     27.81 o 
   0   9   6      150.58      128.25     28.98 o 
   1   9   6      611.23      649.90     25.91 o 
   2   9   6      290.51      294.77     21.57 o 
   3   9   6       53.70       55.95     23.22 o 
   4   9   6      492.20      468.60     26.11 o 
   5   9   6       25.88       36.85     25.72 o 
  -6  10   6       37.14       31.86     24.18 o 
  -5  10   6      569.38      585.81     35.32 o 
  -4  10   6      145.86      160.08     26.87 o 
  -3  10   6       15.72       23.42     24.57 o 
  -2  10   6      184.91      214.59     27.64 o 
  -1  10   6       20.22       35.49     16.96 o 
   0  10   6      296.04      255.64     21.15 o 
   1  10   6       80.52       91.32     19.14 o 
   2  10   6      162.94      192.88     21.55 o 
   3  10   6      131.01      137.26     21.17 o 
  -4  11   6       56.55       50.67     25.72 o 
  -3  11   6      856.73      869.88     40.31 o 
  -2  11   6      128.76      138.58     28.02 o 
  -1  11   6      569.02      545.88     37.62 o 
   0  11   6      792.43      865.31     31.13 o 
   1  11   6       31.44       48.75     19.00 o 
  -4 -12   7      282.18      300.82     36.28 o 
  -3 -12   7      208.36      221.60     22.61 o 
  -2 -12   7      149.04      179.71     21.63 o 
  -1 -12   7      123.58      127.07     30.71 o 
   0 -12   7       24.68       21.88     27.64 o 
   1 -12   7       35.24       20.73     24.95 o 
   2 -12   7      109.23       65.26     28.02 o 
   3 -12   7      245.35      194.63     30.33 o 
  -5 -11   7      629.87      622.09     31.65 o 
  -4 -11   7      341.16      292.85     23.33 o 
  -3 -11   7      264.28      256.63     19.59 o 
  -2 -11   7      422.75      446.84     25.24 o 
  -1 -11   7        6.54        9.60     23.80 o 
   0 -11   7      585.74      641.85     41.08 o 
   1 -11   7       85.15       67.56     26.49 o 
   2 -11   7       51.72       79.46     24.57 o 
   3 -11   7      365.66      350.87     31.86 o 
   4 -11   7       15.40       -7.29     23.80 o 
   5 -11   7        4.86       19.58     24.18 o 
  -7 -10   7      184.33      216.85     36.09 o 
  -6 -10   7      431.57      465.05     30.07 o 
  -5 -10   7      606.01      649.09     23.64 o 
  -4 -10   7        3.32        7.30     13.42 o 
  -3 -10   7     1475.82     1347.41     27.55 o 
  -2 -10   7        4.81       27.42     12.36 o 
  -1 -10   7      808.03      824.00     26.44 o 
   0 -10   7      451.03      449.53     33.40 o 
   1 -10   7        2.39        3.07     23.80 o 
   2 -10   7      940.87      952.80     41.46 o 
   3 -10   7       38.40       44.15     24.18 o 
   4 -10   7      209.62      231.10     27.26 o 
   5 -10   7      138.71      147.41     26.10 o 
   6 -10   7       55.29       34.17     22.65 o 
  -8  -9   7       72.06       77.70     19.55 o 
  -7  -9   7      213.11      208.85     21.39 o 
  -6  -9   7        3.21       17.57     17.43 o 
  -5  -9   7      129.95      124.94     14.90 o 
  -4  -9   7       65.13       40.71     13.06 o 
  -3  -9   7       39.22       10.43     12.47 o 
  -2  -9   7      302.63      339.73     22.77 o 
  -1  -9   7       89.76       83.44     14.48 o 
   0  -9   7       51.91       76.99     12.99 o 
   1  -9   7      195.93      170.83     24.57 o 
   2  -9   7        8.83       14.59     22.65 o 
   3  -9   7      213.19      203.84     26.49 o 
   4  -9   7       10.18       -1.92     21.50 o 
   5  -9   7        5.93       16.51     21.88 o 
   6  -9   7       22.24       13.05     21.88 o 
   7  -9   7      182.67      139.73     26.10 o 
  -8  -8   7      249.15      206.93     20.84 o 
  -7  -8   7      670.78      663.85     28.60 o 
  -6  -8   7      259.98      234.66     20.11 o 
  -5  -8   7      615.47      689.89     22.21 o 
  -4  -8   7       55.87       48.55     12.89 o 
  -3  -8   7     2083.68     2074.74     30.57 o 
  -2  -8   7      628.40      634.74     26.19 o 
  -1  -8   7      293.43      285.22     30.33 o 
   0  -8   7      716.91      744.37     24.38 o 
   1  -8   7      200.86      168.32     21.31 o 
   2  -8   7      178.99      152.40     24.95 o 
   3  -8   7       79.93       95.59     23.03 o 
   4  -8   7      252.48      289.06     26.87 o 
   5  -8   7      385.91      395.40     30.71 o 
   6  -8   7       14.08       13.05     21.88 o 
   7  -8   7      112.46      114.40     23.80 o 
  -9  -7   7        4.84       -0.38     26.87 o 
  -8  -7   7        2.42       -0.65     16.70 o 
  -7  -7   7       78.31       93.66     19.58 o 
  -6  -7   7      384.53      402.59     19.94 o 
  -5  -7   7      458.15      443.94     20.15 o 
  -4  -7   7       53.97       54.48     15.33 o 
  -3  -7   7     2106.16     2039.83     36.33 o 
  -2  -7   7        4.93       -7.87     12.41 o 
  -1  -7   7     1993.56     1930.65     40.88 o 
   0  -7   7      198.83      178.23     14.85 o 
   1  -7   7      380.93      355.12     19.27 o 
   2  -7   7     2088.26     2013.08     46.07 o 
   3  -7   7       51.15       78.70     21.88 o 
   4  -7   7     1892.10     1902.91     46.07 o 
   5  -7   7      417.76      418.82     30.33 o 
   6  -7   7        2.99        5.76     19.58 o 
   7  -7   7      366.11      342.81     27.26 o 
   8  -7   7        4.01       13.44     21.11 o 
 -10  -6   7      238.61      221.88     36.09 o 
  -9  -6   7       43.71       12.28     27.26 o 
  -8  -6   7      187.40      171.98     31.09 o 
  -7  -6   7     1458.80     1504.05     61.42 o 
  -6  -6   7        7.19       22.93     15.02 o 
  -5  -6   7     1206.20     1228.66     48.95 o 
  -4  -6   7        6.68       -0.88     13.71 o 
  -3  -6   7      482.03      528.20     23.99 o 
  -2  -6   7     1109.61     1092.45     27.62 o 
  -1  -6   7        0.99      -11.75     11.75 o 
   0  -6   7     1229.10     1267.41     29.56 o 
   1  -6   7        9.45        8.61      8.24 o 
   2  -6   7        4.20       -0.35      9.12 o 
   3  -6   7      149.27      136.27     12.67 o 
   4  -6   7       24.35       28.79     19.96 o 
   5  -6   7        9.27       33.01     19.19 o 
   6  -6   7      185.05      196.55     23.42 o 
   7  -6   7       83.23       92.52     21.50 o 
   8  -6   7      130.24      138.58     23.03 o 
 -10  -5   7      246.65      243.00     38.77 o 
  -9  -5   7      496.75      504.04     49.14 o 
  -8  -5   7        4.05        6.14     24.95 o 
  -7  -5   7      665.94      662.20     50.67 o 
  -6  -5   7     1318.90     1347.98     31.45 o 
  -5  -5   7     1581.47     1661.58     33.13 o 
  -4  -5   7       26.11       23.13     13.54 o 
  -3  -5   7     4759.24     4728.94     94.24 o 
  -2  -5   7      187.53      185.41     31.09 o 
  -1  -5   7     3540.70     3635.22     45.88 o 
   0  -5   7     3133.11     3336.72     43.94 o 
   1  -5   7      925.92      992.75     20.05 o 
   2  -5   7     1433.15     1393.50     26.06 o 
   3  -5   7        7.52       11.00     10.05 o 
   4  -5   7     1673.95     1720.56     41.84 o 
   5  -5   7        3.60      -11.52     17.66 o 
   6  -5   7      213.58      290.22     24.57 o 
   7  -5   7      435.65      422.27     29.18 o 
   8  -5   7        9.81        8.45     18.81 o 
   9  -5   7      118.33       97.51     22.27 o 
 -10  -4   7       38.63       41.46     29.18 o 
  -9  -4   7       14.56       15.36     28.02 o 
  -8  -4   7      395.70      439.93     44.91 o 
  -7  -4   7       92.29       87.14     25.72 o 
  -6  -4   7      381.39      416.85     22.44 o 
  -5  -4   7       14.42       -6.37     13.00 o 
  -4  -4   7       91.31       55.92     12.79 o 
  -3  -4   7     2528.28     2792.09     41.46 o 
  -2  -4   7       40.42       22.50     11.51 o 
  -1  -4   7     1621.85     1559.10     22.09 o 
   0  -4   7       11.96       25.61      7.02 o 
   1  -4   7       92.13       57.11      7.13 o 
   2  -4   7      107.73       76.82     14.01 o 
   3  -4   7       88.79       61.08     16.32 o 
   4  -4   7      149.76      155.47     20.73 o 
   5  -4   7        3.86        9.21     18.81 o 
   6  -4   7       71.44       54.13     19.58 o 
   7  -4   7        4.21       14.20     18.81 o 
   8  -4   7       74.14       67.18     21.11 o 
   9  -4   7       57.56       81.38     21.50 o 
 -11  -3   7      186.45      171.59     26.30 o 
 -10  -3   7       69.59       55.92     19.94 o 
  -9  -3   7        9.42        8.77     16.87 o 
  -8  -3   7       25.78       26.52     17.08 o 
  -7  -3   7       26.44       27.47     16.15 o 
  -6  -3   7      197.45      235.49     13.35 o 
  -5  -3   7      815.93      768.19     19.40 o 
  -4  -3   7        7.04       -2.19      9.16 o 
  -3  -3   7      155.46      158.47     17.85 o 
  -2  -3   7      374.81      328.89     16.17 o 
  -1  -3   7       18.10       38.75      8.45 o 
   0  -3   7      742.88      806.28     16.51 o 
   1  -3   7       72.78       70.22      6.88 o 
   2  -3   7      484.14      419.12     10.77 o 
   3  -3   7      160.04      175.82     19.96 o 
   4  -3   7        1.00      -16.51     16.51 o 
   5  -3   7      286.58      246.84     22.27 o 
   6  -3   7      235.26      198.47     23.03 o 
   7  -3   7      455.22      439.16     29.56 o 
   8  -3   7       30.67       13.44     19.19 o 
   9  -3   7      228.50      196.93     22.65 o 
 -11  -2   7      594.11      627.38     49.90 o 
 -10  -2   7      900.12      831.78     67.95 o 
  -9  -2   7      504.35      502.81     44.34 o 
  -8  -2   7       96.58      100.34     18.07 o 
  -7  -2   7       19.36       -8.63     15.93 o 
  -6  -2   7     1131.60     1036.21     27.53 o 
  -5  -2   7      620.35      696.68     22.06 o 
  -4  -2   7      824.43      864.45     18.04 o 
  -3  -2   7     1734.58     1594.37     22.01 o 
  -2  -2   7      188.46      195.82     14.11 o 
  -1  -2   7     1432.00     1516.41     35.51 o 
   0  -2   7      122.58       99.15     10.48 o 
   1  -2   7     2044.16     2056.67     32.53 o 
   2  -2   7     2362.70     2493.32     46.83 o 
   3  -2   7        8.85       17.67     12.21 o 
   4  -2   7     1280.71     1264.51     35.70 o 
   5  -2   7      127.54      145.11     20.73 o 
   6  -2   7      790.59      882.93     34.55 o 
   7  -2   7      285.96      326.30     24.95 o 
   8  -2   7       13.16       39.16     19.96 o 
   9  -2   7      277.42      255.67     24.95 o 
 -11  -1   7        1.37       -3.51     20.16 o 
 -10  -1   7       85.58       54.42     19.73 o 
  -9  -1   7       63.68       78.47     18.08 o 
  -8  -1   7      506.35      526.23     28.31 o 
  -7  -1   7      203.18      155.86     18.79 o 
  -6  -1   7      166.36      207.18     12.25 o 
  -5  -1   7      115.67      161.85     11.63 o 
  -4  -1   7      151.96      111.15     14.88 o 
  -3  -1   7       23.28       35.57      8.67 o 
  -2  -1   7     1300.67     1309.94     30.82 o 
  -1  -1   7      966.50      967.64     17.01 o 
   0  -1   7     1947.68     1953.11     25.49 o 
   1  -1   7     1099.74     1003.48     33.59 o 
   2  -1   7      277.66      278.32     21.88 o 
   3  -1   7     1277.64     1271.22     35.32 o 
   4  -1   7       66.10       54.41     12.89 o 
   5  -1   7      131.04      121.31     20.35 o 
   6  -1   7      652.27      739.36     33.78 o 
   7  -1   7        6.39        6.53     19.58 o 
   8  -1   7      107.33       81.77     21.11 o 
   9  -1   7       37.62       42.99     19.58 o 
 -11   0   7      408.70      310.62     25.51 o 
 -10   0   7      358.20      331.25     24.57 o 
  -9   0   7      412.33      415.01     27.85 o 
  -8   0   7      969.14      869.96     31.25 o 
  -7   0   7       58.42       77.35     16.69 o 
  -6   0   7      874.14      959.99     19.63 o 
  -5   0   7      188.06      151.13     15.08 o 
  -4   0   7      588.11      533.74     15.71 o 
  -3   0   7     1602.15     1509.50     21.91 o 
  -2   0   7      116.80      123.10      9.89 o 
  -1   0   7     1034.68     1046.28     19.50 o 
   0   0   7      467.10      435.36     23.61 o 
   1   0   7      314.76      224.66     16.32 o 
   2   0   7     2618.07     2745.01     40.50 o 
   3   0   7       20.87       18.85     15.55 o 
   4   0   7      605.18      497.97     23.03 o 
   5   0   7        4.30       -4.22     18.81 o 
   6   0   7        8.38       22.27     19.96 o 
   7   0   7      181.53      165.45     23.03 o 
   8   0   7        0.13       -5.37     19.19 o 
   9   0   7       32.04       57.20     20.35 o 
 -11   1   7      476.41      554.97     33.92 o 
 -10   1   7      167.49      116.59     19.68 o 
  -9   1   7      419.19      409.61     26.24 o 
  -8   1   7      480.62      539.31     29.75 o 
  -7   1   7      468.77      536.72     25.43 o 
  -6   1   7     1511.53     1429.79     34.43 o 
  -5   1   7      329.50      307.48     33.78 o 
  -4   1   7     2370.89     2390.04     35.20 o 
  -3   1   7     3020.47     3151.47     46.45 o 
  -2   1   7      209.20      249.68     26.87 o 
  -1   1   7     1350.06     1284.59     59.12 o 
   0   1   7       62.63       96.27     14.74 o 
   1   1   7     2641.24     2834.59     49.52 o 
   2   1   7     2909.89     3024.58     50.86 o 
   3   1   7     1043.35     1034.94     22.95 o 
   4   1   7     1559.09     1693.35     28.37 o 
   5   1   7      174.38      133.59     21.88 o 
   6   1   7      968.38      905.20     34.55 o 
   7   1   7       42.67       67.56     21.11 o 
   8   1   7      182.42      190.02     23.80 o 
   9   1   7      180.32      180.81     23.42 o 
 -11   2   7      109.98       94.44     19.61 o 
 -10   2   7        5.47       35.41     17.27 o 
  -9   2   7       24.93       31.57     24.95 o 
  -8   2   7      437.39      448.71     27.64 o 
  -7   2   7      251.26      201.15     30.33 o 
  -6   2   7        0.13        1.93     10.80 o 
  -5   2   7        2.85        6.56     11.08 o 
  -4   2   7       51.99       47.96     12.06 o 
  -3   2   7        2.08       -0.84     10.51 o 
  -2   2   7      158.35      245.73     43.38 o 
  -1   2   7      152.73      176.58     17.66 o 
   0   2   7      105.10      104.26     14.06 o 
   1   2   7       33.79       61.42     16.89 o 
   2   2   7      389.68      384.54     17.85 o 
   3   2   7      317.06      359.82     10.85 o 
   4   2   7       17.56        5.43      7.68 o 
   5   2   7       39.07       26.87     19.96 o 
   6   2   7      364.28      460.66     30.33 o 
   7   2   7       13.09       12.67     19.96 o 
   8   2   7      133.50       99.43     21.88 o 
   9   2   7       24.71       38.00     21.11 o 
 -10   3   7      294.66      279.99     22.96 o 
  -9   3   7      255.46      233.40     33.78 o 
  -8   3   7     1441.88     1553.96     65.26 o 
  -7   3   7      140.90      151.25     26.49 o 
  -6   3   7      657.80      595.40     42.61 o 
  -5   3   7       87.99      122.65     27.64 o 
  -4   3   7      917.86      896.71     24.07 o 
  -3   3   7     1001.91      986.16     25.33 o 
  -2   3   7       22.10        3.76     12.92 o 
  -1   3   7     2029.43     1904.57     33.41 o 
   0   3   7       25.19       14.05     13.21 o 
   1   3   7     1622.97     1429.94     21.27 o 
   2   3   7      313.00      350.87     28.79 o 
   3   3   7     1138.38     1287.16     39.16 o 
   4   3   7     1069.01      958.94     36.47 o 
   5   3   7      393.49      288.68     25.72 o 
   6   3   7      546.84      611.14     32.25 o 
   7   3   7       27.40      -15.36     20.35 o 
   8   3   7       92.59       82.53     23.03 o 
 -10   4   7       23.37       17.66     27.64 o 
  -9   4   7      240.76      219.20     33.40 o 
  -8   4   7      441.57      482.92     47.60 o 
  -7   4   7      165.42      162.00     28.79 o 
  -6   4   7      524.63      576.21     46.07 o 
  -5   4   7        2.85        7.64     12.55 o 
  -4   4   7      450.69      481.09     22.66 o 
  -3   4   7      189.11      229.76     24.57 o 
  -2   4   7     1292.79     1340.07     29.48 o 
  -1   4   7     1172.49     1137.15     28.02 o 
   0   4   7      305.86      236.47     21.50 o 
   1   4   7     1492.78     1481.79     38.77 o 
   2   4   7      389.62      322.46     26.49 o 
   3   4   7     1443.27     1331.69     41.08 o 
   4   4   7      564.32      579.28     33.01 o 
   5   4   7      175.00      182.41     16.41 o 
   6   4   7     1030.43     1003.85     39.16 o 
   7   4   7       75.42       74.47     23.80 o 
   8   4   7      133.05      135.13     24.57 o 
 -10   5   7       93.66      109.85     22.12 o 
  -9   5   7        2.68       19.88     19.25 o 
  -8   5   7      395.56      431.95     31.52 o 
  -7   5   7      375.19      451.83     46.07 o 
  -6   5   7      103.58      111.33     27.26 o 
  -5   5   7       17.28       19.05     13.42 o 
  -4   5   7       23.60        2.84     13.54 o 
  -3   5   7      479.32      573.36     25.53 o 
  -2   5   7      158.33      124.83     11.37 o 
  -1   5   7      586.43      595.25     15.93 o 
   0   5   7     1112.15     1248.39     36.85 o 
   1   5   7        6.66        5.76     18.04 o 
   2   5   7      333.95      325.53     27.26 o 
   3   5   7      142.03      168.14     24.95 o 
   4   5   7       47.75       70.50     14.65 o 
   5   5   7      128.41      104.42     23.80 o 
   6   5   7       63.44       68.72     23.42 o 
   7   5   7       17.97       23.80     23.03 o 
  -9   6   7      634.31      670.88     36.78 o 
  -8   6   7      740.66      683.79     36.28 o 
  -7   6   7      147.51      170.84     40.88 o 
  -6   6   7     1173.82     1055.11     35.05 o 
  -5   6   7        5.99       -3.63     16.69 o 
  -4   6   7      705.25      771.32     21.74 o 
  -3   6   7       40.22       38.22     12.05 o 
  -2   6   7      893.23      777.99     20.12 o 
  -1   6   7     1459.65     1595.17     74.86 o 
   0   6   7        5.25       11.52     20.35 o 
   1   6   7     3211.30     2917.51     58.35 o 
   2   6   7     1461.71     1593.67     31.08 o 
   3   6   7       92.60      147.87     17.77 o 
   4   6   7      551.73      549.92     25.11 o 
   5   6   7        1.38        9.98     22.65 o 
   6   6   7      290.24      314.02     30.71 o 
   7   6   7       13.33       -1.92     23.80 o 
  -9   7   7      297.60      294.04     17.44 o 
  -8   7   7       24.58       32.72     14.32 o 
  -7   7   7      515.62      526.18     31.81 o 
  -6   7   7     1187.43     1227.75     38.00 o 
  -5   7   7       10.42        4.84     29.94 o 
  -4   7   7      553.77      645.91     56.81 o 
  -3   7   7       92.36      132.49     13.61 o 
  -2   7   7       98.95      148.16     14.10 o 
  -1   7   7      251.43      320.54     28.02 o 
   0   7   7     1078.48     1054.32     40.12 o 
   1   7   7      547.91      607.59     25.21 o 
   2   7   7      340.60      338.49     45.49 o 
   3   7   7      531.64      578.34     25.36 o 
   4   7   7       12.07       -3.15     16.68 o 
   5   7   7      598.46      534.37     34.55 o 
   6   7   7      211.74      206.53     29.94 o 
  -8   8   7       75.75      102.14     22.70 o 
  -7   8   7       51.69       21.07     21.54 o 
  -6   8   7       24.67       17.72     33.56 o 
  -5   8   7        2.73       -3.08     19.72 o 
  -4   8   7      141.83      125.77     27.63 o 
  -3   8   7       13.95       35.34     14.57 o 
  -2   8   7      278.75      247.39     42.04 o 
  -1   8   7        3.96       -8.48     20.92 o 
   0   8   7      132.26      195.54     19.64 o 
   1   8   7        8.89        0.03     15.59 o 
   2   8   7       44.71       35.82     16.89 o 
   3   8   7      104.18      113.11     37.04 o 
   4   8   7       81.66       62.91     17.62 o 
   5   8   7        5.58        1.92     24.18 o 
  -7   9   7       39.65       56.01     23.80 o 
  -6   9   7      174.74      147.33     42.61 o 
  -5   9   7      226.20      245.15     26.49 o 
  -4   9   7      627.42      673.33     36.85 o 
  -3   9   7       86.63       92.13     25.34 o 
  -2   9   7      404.55      406.68     23.69 o 
  -1   9   7       82.67      100.03     17.22 o 
   0   9   7        7.83       -8.66     17.35 o 
   1   9   7     1067.07     1111.08     32.70 o 
   2   9   7       62.85       85.87     29.18 o 
   3   9   7      469.99      478.40     27.13 o 
   4   9   7      250.93      252.21     29.94 o 
  -5  10   7      172.88      215.36     28.02 o 
  -4  10   7      222.52      203.46     27.26 o 
  -3  10   7       23.70       37.24     25.34 o 
  -2  10   7      436.83      453.75     34.17 o 
  -1  10   7       53.19       40.57     18.71 o 
   0  10   7      166.00      227.87     36.09 o 
   1  10   7      436.03      437.77     25.72 o 
   2  10   7      181.92      171.99     21.94 o 
  -2  11   7      113.61      188.49     31.86 o 
  -1  11   7      454.24      476.02     38.77 o 
  -3 -12   8       64.80       61.04     29.94 o 
  -2 -12   8      563.84      571.22     43.76 o 
  -1 -12   8      505.58      594.25     43.38 o 
   0 -12   8      157.20      191.56     32.25 o 
   1 -12   8      143.12      188.87     31.86 o 
   2 -12   8       32.28       63.34     28.41 o 
  -5 -11   8       69.68       35.66     19.14 o 
  -4 -11   8       74.31       56.85     18.75 o 
  -3 -11   8      226.36      213.82     30.33 o 
  -2 -11   8       10.03       -3.84     24.18 o 
  -1 -11   8      199.64      195.40     31.09 o 
   0 -11   8      450.94      514.40     40.31 o 
   1 -11   8        1.52      -23.03     23.03 o 
   2 -11   8      120.42      100.58     26.10 o 
   3 -11   8       82.08       81.77     26.49 o 
   4 -11   8       78.58       79.85     27.26 o 
  -6 -10   8      396.70      403.96     80.62 o 
  -5 -10   8       21.65       45.68     26.87 o 
  -4 -10   8       79.48      104.96     28.98 o 
  -3 -10   8      415.98      441.37     26.45 o 
  -2 -10   8      487.24      483.48     26.26 o 
  -1 -10   8     1791.98     1673.35     49.90 o 
   0 -10   8        1.19       -4.99     23.03 o 
   1 -10   8      154.23      198.47     27.64 o 
   2 -10   8      168.28      113.25     25.34 o 
   3 -10   8      315.28      254.90     28.02 o 
   4 -10   8      413.52      351.64     31.48 o 
   5 -10   8       29.23       56.43     24.57 o 
  -7  -9   8      137.71      150.48     32.25 o 
  -6  -9   8       61.17       53.36     27.64 o 
  -5  -9   8       59.60       55.09     17.92 o 
  -4  -9   8      122.14      159.35     18.58 o 
  -3  -9   8        1.07       -7.05     15.17 o 
  -2  -9   8     1032.23      992.35     30.53 o 
  -1  -9   8      612.09      620.77     38.96 o 
   0  -9   8      286.51      304.04     29.94 o 
   1  -9   8       60.34       57.97     22.65 o 
   2  -9   8      175.38      182.73     27.26 o 
   3  -9   8      483.86      429.95     34.55 o 
   4  -9   8       11.09       16.89     22.27 o 
   5  -9   8       59.91       69.48     24.95 o 
   6  -9   8      223.92      229.56     28.02 o 
  -8  -8   8      147.39      104.80     32.63 o 
  -7  -8   8       18.60      -23.42     24.18 o 
  -6  -8   8       79.76      107.49     28.79 o 
  -5  -8   8       67.02       70.21     17.51 o 
  -4  -8   8        2.37       -5.57     22.07 o 
  -3  -8   8       14.98       30.09     14.78 o 
  -2  -8   8      144.05      102.50     15.74 o 
  -1  -8   8      149.32      149.58     17.66 o 
   0  -8   8      119.52       98.47     14.94 o 
   1  -8   8       33.97       -3.42     23.22 o 
   2  -8   8      187.26      204.61     26.87 o 
   3  -8   8       70.84       43.38     23.03 o 
   4  -8   8       11.38       37.24     23.03 o 
   5  -8   8       76.69       65.26     24.95 o 
   6  -8   8        3.17        3.45     21.50 o 
   7  -8   8       39.49      -16.51     22.65 o 
  -9  -7   8      368.94      291.37     38.00 o 
  -8  -7   8       16.81        2.30     28.79 o 
  -7  -7   8      307.50      302.50     34.17 o 
  -6  -7   8      858.55      840.70     49.14 o 
  -5  -7   8       44.20       52.91     16.53 o 
  -4  -7   8      518.64      501.04     24.88 o 
  -3  -7   8       23.90       27.40     14.79 o 
  -2  -7   8     1943.74     1999.34     40.88 o 
  -1  -7   8     1232.85     1258.14     56.24 o 
   0  -7   8     1236.39     1273.23     29.53 o 
   1  -7   8     1407.00     1456.38     41.65 o 
   2  -7   8       14.24       14.20     21.88 o 
   3  -7   8     1340.31     1307.89     42.99 o 
   4  -7   8      358.58      313.63     28.41 o 
   5  -7   8      250.88      232.63     26.49 o 
   6  -7   8      936.57      951.65     37.24 o 
   7  -7   8       22.85        2.69     20.73 o 
  -9  -6   8       27.02       17.66     27.64 o 
  -8  -6   8        5.71      -12.67     24.95 o 
  -7  -6   8       43.46       29.56     25.34 o 
  -6  -6   8        4.41       -5.12     14.86 o 
  -5  -6   8      325.41      351.99     21.99 o 
  -4  -6   8      252.19      241.88     33.78 o 
  -3  -6   8       71.55       74.76     15.19 o 
  -2  -6   8     1791.33     1738.30     36.47 o 
  -1  -6   8      109.61      109.82     15.19 o 
   0  -6   8     1748.20     1798.78     35.32 o 
   1  -6   8      731.99      730.28     33.59 o 
   2  -6   8     1112.56     1058.37     36.47 o 
   3  -6   8     1322.45     1381.98     41.46 o 
   4  -6   8        1.32       -1.92     19.96 o 
   5  -6   8      273.71      224.96     24.57 o 
   6  -6   8      211.85      186.57     25.34 o 
   7  -6   8      383.01      346.26     28.02 o 
   8  -6   8      549.26      564.31     33.01 o 
 -10  -5   8      191.96      158.93     34.55 o 
  -9  -5   8      650.12      711.72     54.13 o 
  -8  -5   8       27.69       -0.38     24.95 o 
  -7  -5   8      405.95      451.83     47.60 o 
  -6  -5   8      697.19      692.75     26.13 o 
  -5  -5   8      213.29      171.25     19.96 o 
  -4  -5   8     1189.17     1228.15     30.96 o 
  -3  -5   8      172.09      165.48     23.80 o 
  -2  -5   8      546.44      509.10     24.32 o 
  -1  -5   8      719.73      807.58     24.81 o 
   0  -5   8        7.65        5.69     12.75 o 
   1  -5   8      413.17      417.71     15.91 o 
   2  -5   8      945.39     1045.70     35.32 o 
   3  -5   8       57.36       52.21     20.73 o 
   4  -5   8       94.33       89.83     21.50 o 
   5  -5   8        2.25       -7.29     20.35 o 
   6  -5   8      284.97      267.18     26.10 o 
   7  -5   8        2.81        0.38     19.19 o 
   8  -5   8        0.69        8.83     20.73 o 
 -10  -4   8       32.07       42.99     31.48 o 
  -9  -4   8      590.69      611.91     51.06 o 
  -8  -4   8        1.35       -6.91     24.57 o 
  -7  -4   8      144.21      105.18     28.41 o 
  -6  -4   8        7.77       16.34     14.74 o 
  -5  -4   8     1471.24     1653.08     33.51 o 
  -4  -4   8     1355.26     1247.72     38.96 o 
  -3  -4   8      217.70      185.55     15.02 o 
  -2  -4   8     3440.77     3469.39     45.73 o 
  -1  -4   8      969.89      872.73     26.02 o 
   0  -4   8      295.33      269.42     16.93 o 
   1  -4   8      338.44      346.79     14.08 o 
   2  -4   8      374.35      395.48     17.66 o 
   3  -4   8     1460.42     1521.47     19.92 o 
   4  -4   8       74.34       74.86     20.35 o 
   5  -4   8      325.13      300.20     24.95 o 
   6  -4   8      571.62      659.13     32.25 o 
   7  -4   8      210.23      247.22     24.57 o 
   8  -4   8      245.60      307.11     26.49 o 
 -10  -3   8      495.57      500.40     31.60 o 
  -9  -3   8      348.34      313.72     56.05 o 
  -8  -3   8       41.86       56.28     18.45 o 
  -7  -3   8        3.99       11.96     15.68 o 
  -6  -3   8       47.88       20.48     11.77 o 
  -5  -3   8       47.89       51.93     11.39 o 
  -4  -3   8       10.50       10.02     10.47 o 
  -3  -3   8      344.20      363.29     21.40 o 
  -2  -3   8      924.33      948.14     25.99 o 
  -1  -3   8      210.94      171.72     14.78 o 
   0  -3   8      377.81      335.57     27.45 o 
   1  -3   8       71.04       62.01     14.20 o 
   2  -3   8     1595.18     1459.14     38.00 o 
   3  -3   8      319.89      282.15     24.18 o 
   4  -3   8        1.79       31.09     19.19 o 
   5  -3   8       23.14       13.44     19.19 o 
   6  -3   8       69.34       51.82     19.96 o 
   7  -3   8        9.17       10.75     20.35 o 
   8  -3   8        1.01       23.03     20.35 o 
 -10  -2   8        0.06       27.38     29.94 o 
  -9  -2   8      811.88      806.16     54.90 o 
  -8  -2   8      607.55      661.39     31.60 o 
  -7  -2   8      435.18      467.83     27.29 o 
  -6  -2   8      574.68      600.42     28.96 o 
  -5  -2   8        8.18        0.84     10.19 o 
  -4  -2   8      195.99      182.17     12.19 o 
  -3  -2   8       39.03       28.32      9.57 o 
  -2  -2   8     1011.08      991.84     19.49 o 
  -1  -2   8      836.75      866.34     24.71 o 
   0  -2   8      230.88      180.85     15.32 o 
   1  -2   8      979.10      996.83     27.47 o 
   2  -2   8      753.54      834.18     33.40 o 
   3  -2   8     1327.76     1177.75     35.32 o 
   4  -2   8      147.12      173.52     22.65 o 
   5  -2   8      201.14      202.69     23.42 o 
   6  -2   8      930.02      806.92     34.17 o 
   7  -2   8       11.16       41.46     20.35 o 
   8  -2   8       12.38       -6.91     20.35 o 
 -11  -1   8       14.56       -3.80     20.16 o 
 -10  -1   8      245.64      259.47     23.42 o 
  -9  -1   8      402.25      427.06     27.52 o 
  -8  -1   8      499.82      517.79     46.83 o 
  -7  -1   8     1737.60     1731.95     39.70 o 
  -6  -1   8        0.31        5.29     14.50 o 
  -5  -1   8     1620.80     1721.57     26.04 o 
  -4  -1   8      626.96      645.22     18.10 o 
  -3  -1   8     3282.68     3598.32     35.46 o 
  -2  -1   8     4971.38     5022.97     42.36 o 
  -1  -1   8        7.00        7.57      7.39 o 
   0  -1   8     1674.65     1813.71     33.30 o 
   1  -1   8      304.96      282.92     49.33 o 
   2  -1   8      899.26      869.50     31.86 o 
   3  -1   8     1202.33     1353.00     44.72 o 
   4  -1   8       81.74      110.17     19.96 o 
   5  -1   8     1713.97     1592.35     42.61 o 
   6  -1   8      884.87      964.70     36.47 o 
   7  -1   8      134.85      147.03     23.03 o 
   8  -1   8      353.86      393.10     31.48 o 
 -11   0   8      151.36      148.62     26.87 o 
 -10   0   8       44.88       54.50     28.98 o 
  -9   0   8       26.29       36.25     18.43 o 
  -8   0   8      168.28      130.83     19.25 o 
  -7   0   8       64.32       43.35     16.55 o 
  -6   0   8      258.40      208.65     14.43 o 
  -5   0   8       25.55       26.87     10.59 o 
  -4   0   8      185.45      211.07     14.85 o 
  -3   0   8      771.50      746.01     17.87 o 
  -2   0   8     1093.45     1138.84     19.73 o 
  -1   0   8      279.21      251.78     26.10 o 
   0   0   8      502.22      426.75     13.38 o 
   1   0   8      669.74      622.49     23.43 o 
   2   0   8     1330.81     1344.11     27.26 o 
   3   0   8       37.93       21.94     22.46 o 
   4   0   8      551.53      465.19     21.84 o 
   5   0   8      166.63      179.27     23.42 o 
   6   0   8        0.84        1.92     20.35 o 
   7   0   8       46.04       19.19     21.88 o 
   8   0   8        8.19       31.48     21.88 o 
 -10   1   8       47.65       47.59     18.14 o 
  -9   1   8      304.64      304.83     22.68 o 
  -8   1   8        0.27      -16.29     16.29 o 
  -7   1   8     1618.87     1562.54     36.33 o 
  -6   1   8      587.90      642.25     19.00 o 
  -5   1   8     1473.95     1511.39     28.96 o 
  -4   1   8     1694.53     1631.30     31.14 o 
  -3   1   8       18.98        4.41     11.71 o 
  -2   1   8     1442.23     1475.50     31.39 o 
  -1   1   8      177.81      154.90     15.67 o 
   0   1   8     1063.43      922.89     26.63 o 
   1   1   8      574.71      585.42     32.25 o 
   2   1   8       50.84       62.75     15.55 o 
   3   1   8      959.38      809.45     23.11 o 
   4   1   8        2.19       15.46     12.45 o 
   5   1   8      558.32      509.80     32.63 o 
   6   1   8      131.53       98.27     22.65 o 
   7   1   8       10.30       24.57     21.88 o 
   8   1   8        4.81        2.69     20.35 o 
 -10   2   8      146.26      169.39     26.68 o 
  -9   2   8      481.79      546.27     28.72 o 
  -8   2   8        8.22       12.05     16.39 o 
  -7   2   8     1339.92     1453.00     60.27 o 
  -6   2   8       81.09       29.18     23.42 o 
  -5   2   8      568.68      652.75     23.19 o 
  -4   2   8     1462.33     1524.65     30.75 o 
  -3   2   8      697.28      752.25     24.85 o 
  -2   2   8     3184.58     3033.56     79.27 o 
  -1   2   8       20.41       31.70     14.49 o 
   0   2   8     2018.20     2097.68     37.56 o 
   1   2   8        2.20        3.84     17.27 o 
   2   2   8     1310.84     1253.01     23.24 o 
   3   2   8      192.29      244.96      9.39 o 
   4   2   8     1052.12     1007.31     35.70 o 
   5   2   8     1528.66     1524.78     44.53 o 
   6   2   8        0.87       24.18     21.50 o 
   7   2   8      545.34      504.04     33.01 o 
   8   2   8       71.34       87.91     22.65 o 
 -10   3   8       17.85       15.66     17.98 o 
  -9   3   8      206.13      200.29     21.55 o 
  -8   3   8      271.88      208.06     31.09 o 
  -7   3   8       16.46       28.41     26.49 o 
  -6   3   8       80.01       72.94     26.87 o 
  -5   3   8        5.89       15.39     12.57 o 
  -4   3   8        2.26       -4.90     13.06 o 
  -3   3   8        2.34       12.28     17.27 o 
  -2   3   8       57.24       68.06     15.33 o 
  -1   3   8       73.47       49.12     14.94 o 
   0   3   8      450.54      334.75     45.30 o 
   1   3   8       84.10       43.07      9.88 o 
   2   3   8       56.49       66.27      8.96 o 
   3   3   8        1.11      -19.58     19.58 o 
   4   3   8        8.38       -1.54     21.11 o 
   5   3   8       31.51       49.90     21.88 o 
   6   3   8      237.80      256.43     26.87 o 
   7   3   8       36.46       34.55     21.88 o 
   8   3   8       44.64       63.34     23.42 o 
 -10   4   8      246.76      258.49     23.94 o 
  -9   4   8      485.40      552.41     52.59 o 
  -8   4   8      130.96      115.16     30.33 o 
  -7   4   8      845.06      823.81     54.13 o 
  -6   4   8       98.30       79.08     27.26 o 
  -5   4   8     1190.10     1218.19     30.16 o 
  -4   4   8      736.68      730.94     26.42 o 
  -3   4   8      448.55      403.06     23.54 o 
  -2   4   8     1186.24     1252.86     32.55 o 
  -1   4   8      194.69      195.05     29.18 o 
   0   4   8     1234.65     1068.73     35.32 o 
   1   4   8      806.01      856.06     36.47 o 
   2   4   8      799.34      872.57     37.24 o 
   3   4   8      465.66      476.40     30.71 o 
   4   4   8       14.34       13.44     21.88 o 
   5   4   8     1170.96     1094.83     41.46 o 
   6   4   8       40.07       44.15     23.42 o 
   7   4   8      139.18      157.39     25.72 o 
  -9   5   8       17.84       30.34     19.73 o 
  -8   5   8      140.86      156.24     31.48 o 
  -7   5   8      250.60      200.00     31.86 o 
  -6   5   8      299.51      224.19     32.63 o 
  -5   5   8      770.18      877.94     51.44 o 
  -4   5   8      231.10      273.26     38.00 o 
  -3   5   8      714.18      825.63     35.70 o 
  -2   5   8      966.04      913.38     31.25 o 
  -1   5   8       67.65       64.09     24.38 o 
   0   5   8     1117.91     1178.14     37.62 o 
   1   5   8      221.50      228.79     25.72 o 
   2   5   8     1890.73     1913.66     49.52 o 
   3   5   8      164.56      200.39     26.49 o 
   4   5   8      304.09      267.73     19.81 o 
   5   5   8      846.61      813.83     36.85 o 
   6   5   8       10.29      -22.65     22.65 o 
   7   5   8      299.23      292.90     30.33 o 
  -9   6   8      351.99      495.83     33.71 o 
  -8   6   8       16.97       -2.49     18.85 o 
  -7   6   8      216.27      212.78     22.64 o 
  -6   6   8      311.01      287.17     26.68 o 
  -5   6   8       25.79       21.75     30.90 o 
  -4   6   8      206.66      241.21     30.55 o 
  -3   6   8      516.24      407.25     35.66 o 
  -2   6   8       20.01       36.85     11.58 o 
  -1   6   8      150.51      145.49     22.65 o 
   0   6   8        2.82       31.48     21.88 o 
   1   6   8     1513.79     1566.24     44.53 o 
   2   6   8      167.04      160.85     26.10 o 
   3   6   8      391.81      394.96     23.34 o 
   4   6   8      458.90      453.77     25.38 o 
   5   6   8        5.11        2.30     23.03 o 
   6   6   8       66.02      105.18     26.87 o 
  -8   7   8      688.69      724.14     36.69 o 
  -7   7   8      583.10      577.80     74.09 o 
  -6   7   8       32.64       19.50     38.20 o 
  -5   7   8      526.71      470.92     89.25 o 
  -4   7   8      232.19      238.57     20.83 o 
  -3   7   8       19.64       23.05     12.30 o 
  -2   7   8      175.49      151.63     23.42 o 
  -1   7   8      162.77      142.80     24.18 o 
   0   7   8       22.29       51.44     23.80 o 
   1   7   8        0.88        7.86     16.80 o 
   2   7   8      795.53      826.53     28.52 o 
   3   7   8       14.26       -3.32     16.38 o 
   4   7   8      223.51      243.49     24.76 o 
   5   7   8     1080.64     1149.73     45.30 o 
  -7   8   8      290.61      310.08     21.64 o 
  -6   8   8       99.49       96.25     30.43 o 
  -5   8   8       57.92       67.41     31.48 o 
  -4   8   8       17.15       20.89     25.14 o 
  -3   8   8      608.89      583.89     36.47 o 
  -2   8   8      225.33      204.67     18.86 o 
  -1   8   8        4.33       -5.23     15.59 o 
   0   8   8      362.45      354.54     22.39 o 
   1   8   8       73.59       38.38     18.43 o 
   2   8   8       36.72       53.64     18.05 o 
   3   8   8      152.54      153.51     21.31 o 
   4   8   8       43.55       22.27     24.18 o 
  -6   9   8       12.83        1.54     22.65 o 
  -5   9   8       84.38       59.44     20.02 o 
  -4   9   8        2.42        6.14     23.80 o 
  -3   9   8       38.74        7.29     24.95 o 
  -2   9   8      269.48      343.58     33.01 o 
  -1   9   8      150.73      169.01     19.95 o 
   0   9   8       12.52       24.94     18.31 o 
   1   9   8      186.07      243.66     21.44 o 
   2   9   8        0.27      -17.24     17.24 o 
   3   9   8      129.82      136.75     19.79 o 
  -4  10   8        6.88      -16.89     23.80 o 
  -3  10   8       92.31      148.18     29.18 o 
  -2  10   8      142.79       80.62     28.02 o 
  -1  10   8      584.74      565.84     37.62 o 
   0  10   8      192.22      202.32     21.85 o 
   1  10   8       11.89       -3.66     18.32 o 
  -4 -11   9       66.33        9.60     28.02 o 
  -3 -11   9      105.40       76.39     27.26 o 
  -2 -11   9       27.86       35.70     27.64 o 
  -1 -11   9      226.33      286.38     33.78 o 
   0 -11   9      458.68      426.11     36.47 o 
   1 -11   9       35.50       17.66     27.26 o 
   2 -11   9      816.53      823.43     43.76 o 
   3 -11   9      180.58      167.76     29.94 o 
  -6 -10   9      288.22      270.25     36.47 o 
  -5 -10   9        3.36      -16.51     26.10 o 
  -4 -10   9       19.91       35.57     18.43 o 
  -3 -10   9       15.61        4.40     23.22 o 
  -2 -10   9      192.24      166.61     28.02 o 
  -1 -10   9      234.47      227.64     31.48 o 
   0 -10   9       26.41       13.82     26.10 o 
   1 -10   9      168.45      173.13     28.79 o 
   2 -10   9       13.24      -22.27     22.27 o 
   3 -10   9       58.50       74.47     26.10 o 
   4 -10   9       37.77       34.55     25.72 o 
  -7  -9   9      187.34      211.14     34.17 o 
  -6  -9   9       18.51      -15.36     26.10 o 
  -5  -9   9      430.45      501.36     43.95 o 
  -4  -9   9        3.54       -2.44     17.22 o 
  -3  -9   9      652.52      762.50     30.34 o 
  -2  -9   9      502.03      500.62     26.71 o 
  -1  -9   9      160.52      119.66     17.06 o 
   0  -9   9      576.37      601.93     36.09 o 
   1  -9   9       44.36      101.35     24.95 o 
   2  -9   9     1029.71     1045.31     43.76 o 
   3  -9   9       53.79       58.73     25.72 o 
   4  -9   9      374.22      376.21     31.86 o 
   5  -9   9      155.08      211.52     28.02 o 
  -8  -8   9       62.30       57.20     31.09 o 
  -7  -8   9        0.01       21.88     27.64 o 
  -6  -8   9      153.71      147.41     28.79 o 
  -5  -8   9      232.91      255.52     20.50 o 
  -4  -8   9       54.45       20.33     16.80 o 
  -3  -8   9      110.86      140.09     24.38 o 
  -2  -8   9       68.74       98.51     18.81 o 
  -1  -8   9      148.91      157.84     20.35 o 
   0  -8   9       53.34       61.22     15.36 o 
   1  -8   9      639.53      575.06     37.62 o 
   2  -8   9     1514.64     1486.78     46.07 o 
   3  -8   9        5.02       -0.38     23.42 o 
   4  -8   9      284.69      242.23     26.49 o 
   5  -8   9      109.04       97.51     24.95 o 
   6  -8   9      201.38      214.21     28.02 o 
  -8  -7   9      176.93      203.07     33.78 o 
  -7  -7   9      701.43      667.96     54.13 o 
  -6  -7   9       91.65      100.96     28.41 o 
  -5  -7   9      151.41      194.40     31.29 o 
  -4  -7   9       19.55        6.78     16.15 o 
  -3  -7   9      262.45      247.94     19.41 o 
  -2  -7   9      112.46      145.96     17.70 o 
  -1  -7   9      114.12      119.52     33.01 o 
   0  -7   9      155.36      158.92     22.46 o 
   1  -7   9      184.28      190.38     42.04 o 
   2  -7   9       41.62       76.01     22.65 o 
   3  -7   9      246.49      279.08     28.02 o 
   4  -7   9       50.87       65.64     24.18 o 
   5  -7   9       76.45       85.22     23.80 o 
   6  -7   9      357.15      400.01     33.01 o 
   7  -7   9        1.87      -19.19     21.11 o 
  -9  -6   9        0.99       25.72     28.41 o 
  -8  -6   9      980.03     1067.96     63.34 o 
  -7  -6   9      243.34      228.41     32.25 o 
  -6  -6   9      327.26      289.83     33.40 o 
  -5  -6   9      769.97      704.40     30.13 o 
  -4  -6   9      224.27      188.63     26.68 o 
  -3  -6   9     3303.51     3462.75     80.62 o 
  -2  -6   9      731.12      707.28     28.98 o 
  -1  -6   9     1686.99     1716.51     55.85 o 
   0  -6   9     1579.42     1679.25     35.29 o 
   1  -6   9      373.72      345.72     46.83 o 
   2  -6   9     2375.03     2362.03     52.21 o 
   3  -6   9       18.11        5.76     19.96 o 
   4  -6   9     1009.18      980.05     39.16 o 
   5  -6   9      373.76      346.65     28.79 o 
   6  -6   9      171.66      190.02     25.34 o 
   7  -6   9      487.87      500.58     34.55 o 
  -9  -5   9      299.98      216.89     35.32 o 
  -8  -5   9      488.22      631.10     50.67 o 
  -7  -5   9       43.69       62.19     28.41 o 
  -6  -5   9      145.96      123.99     27.26 o 
  -5  -5   9       26.14       45.67     15.52 o 
  -4  -5   9      138.87      152.47     17.04 o 
  -3  -5   9      198.57      192.73     18.01 o 
  -2  -5   9       95.56       97.69     15.88 o 
  -1  -5   9     1054.45     1056.90     28.41 o 
   0  -5   9       67.57       70.94     15.44 o 
   1  -5   9      804.43      804.08     26.83 o 
   2  -5   9      986.97      980.05     38.39 o 
   3  -5   9      394.28      330.52     27.64 o 
   4  -5   9      609.80      636.48     31.09 o 
   5  -5   9       95.60       86.76     22.65 o 
   6  -5   9      311.81      231.87     26.10 o 
   7  -5   9      153.43      128.60     24.57 o 
 -10  -4   9      147.59      160.46     34.55 o 
  -9  -4   9      355.14      337.82     38.39 o 
  -8  -4   9      121.45      148.18     30.33 o 
  -7  -4   9      818.30      777.75     50.67 o 
  -6  -4   9        2.58       32.74     15.30 o 
  -5  -4   9       79.52       72.61     15.63 o 
  -4  -4   9       33.10       13.83     14.70 o 
  -3  -4   9     1629.95     1748.68     35.05 o 
  -2  -4   9     1034.06     1062.71     29.79 o 
  -1  -4   9      287.27      244.49     17.59 o 
   0  -4   9      661.09      755.60     22.96 o 
   1  -4   9       55.20       64.03      9.29 o 
   2  -4   9      427.04      463.35     32.25 o 
   3  -4   9       28.65       39.92     21.11 o 
   4  -4   9      255.53      260.66     24.57 o 
   5  -4   9      221.59      201.15     24.57 o 
   6  -4   9       17.67        8.83     20.73 o 
   7  -4   9       46.51       24.57     22.65 o 
   8  -4   9       28.70       24.57     21.50 o 
 -10  -3   9      636.65      664.84     41.46 o 
  -9  -3   9       41.87       22.06     19.25 o 
  -8  -3   9     1019.83     1017.50     34.66 o 
  -7  -3   9      622.25      582.68     29.24 o 
  -6  -3   9       14.02       20.94     12.34 o 
  -5  -3   9      256.69      228.11     17.85 o 
  -4  -3   9        1.82       -5.15     10.37 o 
  -3  -3   9      212.51      178.21     16.83 o 
  -2  -3   9       25.41       20.22     13.55 o 
  -1  -3   9      782.43      880.66     27.76 o 
   0  -3   9      666.75      643.89     64.68 o 
   1  -3   9     1011.10      960.26     40.69 o 
   2  -3   9     1927.82     1967.40     45.68 o 
   3  -3   9       36.70        4.99     18.43 o 
   4  -3   9      855.58      736.67     31.86 o 
   5  -3   9      244.72      283.69     26.49 o 
   6  -3   9      318.90      328.60     27.64 o 
   7  -3   9      254.91      275.63     26.49 o 
   8  -3   9       32.22       47.22     23.42 o 
 -10  -2   9        0.41       24.27     19.55 o 
  -9  -2   9      320.74      261.25     23.50 o 
  -8  -2   9      101.43       85.24     20.73 o 
  -7  -2   9      632.67      628.61     28.69 o 
  -6  -2   9     1447.73     1418.25     25.41 o 
  -5  -2   9      386.26      384.13     18.28 o 
  -4  -2   9       51.72       50.44     11.55 o 
  -3  -2   9      178.37      196.07     12.54 o 
  -2  -2   9       47.74       46.33     11.37 o 
  -1  -2   9       24.71        6.37     13.47 o 
   0  -2   9      364.89      293.72     18.86 o 
   1  -2   9     1265.41     1334.79     31.52 o 
   2  -2   9       86.00       81.38     19.96 o 
   3  -2   9      222.33      172.75     23.80 o 
   4  -2   9       82.15      100.58     22.27 o 
   5  -2   9      307.56      314.40     26.87 o 
   6  -2   9      426.08      389.64     31.09 o 
   7  -2   9      102.33       77.93     22.65 o 
   8  -2   9        7.76       24.95     23.03 o 
 -10  -1   9      140.02      113.27     21.79 o 
  -9  -1   9       23.95       19.19     18.43 o 
  -8  -1   9      595.01      576.52     30.16 o 
  -7  -1   9      468.45      540.09     26.68 o 
  -6  -1   9      687.41      709.20     20.95 o 
  -5  -1   9      322.70      352.43     22.80 o 
  -4  -1   9      156.89      130.77     12.36 o 
  -3  -1   9     2238.04     2337.22     29.48 o 
  -2  -1   9      915.50      879.92     18.98 o 
  -1  -1   9      610.56      573.94     25.36 o 
   0  -1   9     2438.60     2615.81     50.29 o 
   1  -1   9        0.12        0.82     14.74 o 
   2  -1   9     1184.15     1143.97     39.54 o 
   3  -1   9        6.36       20.35     19.19 o 
   4  -1   9      869.07      863.35     36.85 o 
   5  -1   9      681.69      630.72     34.17 o 
   6  -1   9      128.59      114.40     23.80 o 
   7  -1   9      358.56      350.10     29.18 o 
   8  -1   9        4.76        1.15     21.11 o 
 -10   0   9      309.39      258.87     24.75 o 
  -9   0   9       76.29      110.62     23.99 o 
  -8   0   9      550.80      586.90     29.82 o 
  -7   0   9        7.85      -11.93     15.49 o 
  -6   0   9      662.02      682.60     26.70 o 
  -5   0   9       18.08        0.57     11.15 o 
  -4   0   9     1483.19     1601.16     25.18 o 
  -3   0   9     2648.52     2592.78     30.53 o 
  -2   0   9      168.77      163.05     11.59 o 
  -1   0   9      565.63      666.90     24.78 o 
   0   0   9      650.39      591.78     15.52 o 
   1   0   9     2176.46     2026.64     50.67 o 
   2   0   9     1130.51     1235.79     29.18 o 
   3   0   9      278.19      394.57     21.50 o 
   4   0   9     1308.24     1290.23     42.61 o 
   5   0   9       45.95       54.90     22.27 o 
   6   0   9      605.72      654.52     34.93 o 
   7   0   9      164.44      209.22     26.49 o 
   8   0   9      158.97      155.47     25.34 o 
 -10   1   9        1.24       -9.94     19.77 o 
  -9   1   9      199.90      195.73     22.45 o 
  -8   1   9       43.99       41.81     17.49 o 
  -7   1   9       67.93       65.07     16.87 o 
  -6   1   9        0.87      -12.98     14.48 o 
  -5   1   9        3.66        9.50     10.95 o 
  -4   1   9      184.88      136.62     13.58 o 
  -3   1   9      196.50      209.98     17.98 o 
  -2   1   9       97.92      110.26     16.05 o 
  -1   1   9       89.77       47.19     15.02 o 
   0   1   9       13.10       40.04     15.13 o 
   1   1   9     1852.87     1963.53     23.53 o 
   2   1   9      134.17      123.01     17.85 o 
   3   1   9       14.16       21.11     12.54 o 
   4   1   9      373.26      284.84     27.64 o 
   5   1   9      244.81      228.41     26.49 o 
   6   1   9      133.34      135.13     24.57 o 
   7   1   9       23.31       39.92     22.65 o 
 -10   2   9      555.95      457.58     29.96 o 
  -9   2   9        3.49       -4.15     17.62 o 
  -8   2   9      895.94      962.09     34.49 o 
  -7   2   9      574.32      550.18     28.95 o 
  -6   2   9      452.08      484.46     44.15 o 
  -5   2   9       38.92       58.89     14.94 o 
  -4   2   9      512.10      511.66     24.82 o 
  -3   2   9      634.70      684.64     26.63 o 
  -2   2   9      209.74      210.61     17.68 o 
  -1   2   9      314.86      207.79     17.95 o 
   0   2   9      552.12      568.10     28.41 o 
   1   2   9      175.06      145.11     21.88 o 
   2   2   9      238.26      215.45     36.66 o 
   3   2   9      422.32      401.93     29.94 o 
   4   2   9      303.96      263.34     26.10 o 
   5   2   9        0.88      -19.58     19.58 o 
   6   2   9      589.30      555.09     34.93 o 
   7   2   9      319.46      312.86     29.18 o 
 -10   3   9       29.39       50.19     21.11 o 
  -9   3   9      551.12      597.86     46.45 o 
  -8   3   9      628.90      615.75     54.13 o 
  -7   3   9       47.97       21.50     24.95 o 
  -6   3   9      691.54      791.57     54.51 o 
  -5   3   9      133.85      152.45     29.56 o 
  -4   3   9      421.62      479.33     31.09 o 
  -3   3   9     1948.10     1985.73     38.42 o 
  -2   3   9      520.16      529.33     27.49 o 
  -1   3   9      102.68      102.74     16.76 o 
   0   3   9      467.83      444.92     32.63 o 
   1   3   9     1245.63     1270.54     24.00 o 
   2   3   9      265.02      238.78     25.34 o 
   3   3   9      228.90      233.40     25.72 o 
   4   3   9      314.46      345.11     29.56 o 
   5   3   9      163.45      149.71     25.72 o 
   6   3   9      347.79      270.25     29.18 o 
   7   3   9        8.84        4.22     22.65 o 
  -9   4   9       90.24       77.93     31.09 o 
  -8   4   9      385.65      309.41     36.85 o 
  -7   4   9       38.70       39.92     26.10 o 
  -6   4   9      497.11      497.13     45.68 o 
  -5   4   9       37.72       72.17     26.49 o 
  -4   4   9        2.47       15.92     15.98 o 
  -3   4   9        5.10      -11.47     21.69 o 
  -2   4   9      195.88      173.27     18.54 o 
  -1   4   9       43.00       48.07     16.62 o 
   0   4   9       22.91       26.49     21.50 o 
   1   4   9      270.97      254.90     25.34 o 
   2   4   9      152.77       76.39     23.80 o 
   3   4   9       14.32       20.35     22.65 o 
   4   4   9       64.60       34.55     21.88 o 
   5   4   9      199.70      191.17     25.72 o 
   6   4   9      102.61      109.41     26.10 o 
  -9   5   9      195.98      183.11     33.01 o 
  -8   5   9      576.47      627.27     55.28 o 
  -7   5   9        0.92      -19.19     27.26 o 
  -6   5   9     1145.73     1099.83     61.81 o 
  -5   5   9       25.04       -5.37     28.79 o 
  -4   5   9     1073.45     1075.77     31.39 o 
  -3   5   9      998.95      990.03     30.40 o 
  -2   5   9      193.13      165.40     44.91 o 
  -1   5   9       31.20       35.68     10.96 o 
   0   5   9      110.96       78.70     23.42 o 
   1   5   9       93.08       99.43     24.18 o 
   2   5   9      387.09      327.84     29.56 o 
   3   5   9      375.75      457.97     35.70 o 
   4   5   9      561.13      644.92     39.54 o 
   5   5   9       76.56       87.14     24.18 o 
   6   5   9      156.93      170.83     28.79 o 
  -8   6   9       20.82       -0.08     20.22 o 
  -7   6   9      321.81      352.74     45.49 o 
  -6   6   9      480.27      545.20     31.25 o 
  -5   6   9      198.95      135.44     38.77 o 
  -4   6   9      659.04      702.18     53.17 o 
  -3   6   9      418.11      462.68     51.19 o 
  -2   6   9     1354.57     1392.96     36.92 o 
  -1   6   9        1.26      -19.58     19.58 o 
   0   6   9       30.40       36.47     23.03 o 
   1   6   9      261.57      283.31     29.18 o 
   2   6   9        2.34        0.00     23.42 o 
   3   6   9      148.87      164.19     18.72 o 
   4   6   9      213.62      174.67     29.18 o 
   5   6   9      119.85       99.04     27.26 o 
  -7   7   9      202.81      242.86     68.91 o 
  -6   7   9      251.84      271.27     69.10 o 
  -5   7   9       40.58        9.60     31.09 o 
  -4   7   9        6.51      -24.95     33.78 o 
  -3   7   9       29.05      -12.67     33.40 o 
  -2   7   9      260.97      251.83     28.41 o 
  -1   7   9       58.83      109.02     26.10 o 
   0   7   9       18.47       19.58     21.50 o 
   1   7   9       81.29       53.36     23.03 o 
   2   7   9        6.04       23.02     17.09 o 
   3   7   9      508.56      453.21     25.23 o 
   4   7   9      306.01      305.95     33.01 o 
  -6   8   9      474.05      315.55     45.30 o 
  -5   8   9      116.73       47.22     36.85 o 
  -4   8   9      351.41      320.93     42.99 o 
  -2   8   9      475.18      536.67     38.77 o 
  -1   8   9       58.19       60.13     18.04 o 
   0   8   9       88.43       87.06     19.77 o 
   1   8   9       36.33       40.13     18.45 o 
   2   8   9       10.93       -7.00     18.31 o 
   3   8   9       43.63       50.92     23.42 o 
  -5   9   9      181.36      110.52     39.54 o 
  -4   9   9      231.78      319.01     30.71 o 
  -3   9   9      109.07      150.48     29.18 o 
  -2   9   9      268.76      209.60     31.09 o 
  -1   9   9       60.83       24.44     17.79 o 
   0   9   9       94.01      121.37     20.35 o 
   1   9   9       73.53       94.84     20.61 o 
  -3 -11  10      198.10      246.84     34.55 o 
  -2 -11  10      123.23      127.07     29.56 o 
  -1 -11  10      485.06      473.71     39.54 o 
   0 -11  10        8.45       11.90     28.02 o 
   1 -11  10      461.18      408.07     36.85 o 
  -5 -10  10       28.25       36.09     26.87 o 
  -4 -10  10      368.00      319.30     32.63 o 
  -3 -10  10       44.22       61.04     26.10 o 
  -2 -10  10      460.88      448.38     37.24 o 
  -1 -10  10      398.64      413.06     36.09 o 
   0 -10  10        1.74      -24.18     24.18 o 
   1 -10  10      365.74      338.20     32.25 o 
   2 -10  10        9.66      -13.44     26.10 o 
   3 -10  10      378.83      392.33     35.32 o 
  -6  -9  10      158.13      170.06     32.63 o 
  -5  -9  10      121.62       93.28     28.02 o 
  -4  -9  10       38.47       27.45     18.23 o 
  -3  -9  10      238.59      222.31     20.76 o 
  -2  -9  10       56.79       66.04     17.42 o 
  -1  -9  10        2.95        6.91     24.18 o 
   0  -9  10       24.27       19.19     26.49 o 
   1  -9  10       49.18       82.92     28.02 o 
   2  -9  10      312.49      313.63     30.71 o 
   3  -9  10       10.54       22.65     23.42 o 
   4  -9  10       91.94       76.39     26.49 o 
  -7  -8  10      262.09      234.17     36.09 o 
  -6  -8  10      430.11      511.72     49.90 o 
  -5  -8  10        0.48        3.19     16.56 o 
  -4  -8  10      652.21      677.81     31.41 o 
  -3  -8  10      166.88      174.91     30.33 o 
  -2  -8  10      306.41      329.74     31.09 o 
  -1  -8  10       95.94      102.78     18.04 o 
   0  -8  10      410.66      331.23     29.18 o 
   1  -8  10      501.88      457.59     34.17 o 
   2  -8  10        8.14      -13.82     23.80 o 
   3  -8  10      805.29      804.24     37.62 o 
   4  -8  10      190.43      185.80     28.41 o 
   5  -8  10       98.67      111.71     26.87 o 
  -8  -7  10       20.31       49.90     31.48 o 
  -7  -7  10      594.94      542.43     53.36 o 
  -6  -7  10      136.41      109.02     28.41 o 
  -5  -7  10       50.27       70.09     17.64 o 
  -4  -7  10      644.99      640.21     28.60 o 
  -3  -7  10       98.82       68.70     18.43 o 
  -2  -7  10      849.85      904.25     29.46 o 
  -1  -7  10      360.99      365.59     41.84 o 
   0  -7  10      371.57      405.39     40.31 o 
   1  -7  10      400.27      332.74     21.88 o 
   2  -7  10      323.67      295.59     30.33 o 
   3  -7  10      637.57      635.33     34.55 o 
   4  -7  10        0.51      -23.03     23.03 o 
   5  -7  10      612.44      608.45     37.24 o 
   6  -7  10      132.55      146.64     26.49 o 
  -8  -6  10      467.77      467.57     49.14 o 
  -7  -6  10        0.28        3.45     27.26 o 
  -6  -6  10      546.99      530.53     45.68 o 
  -5  -6  10       11.38        5.95     16.51 o 
  -4  -6  10      555.95      617.98     27.52 o 
  -3  -6  10      277.95      235.07     22.84 o 
  -2  -6  10      204.07      162.29     23.03 o 
  -1  -6  10      198.68      252.25     19.49 o 
   0  -6  10      385.42      339.00     23.50 o 
   1  -6  10      115.34       96.25     17.64 o 
   2  -6  10      278.42      319.77     29.94 o 
   3  -6  10        2.65        6.14     21.50 o 
   4  -6  10      251.99      257.97     28.41 o 
   5  -6  10        9.81       22.27     22.65 o 
   6  -6  10      220.33      188.87     28.02 o 
  -9  -5  10      677.31      753.18     57.20 o 
  -8  -5  10       46.59       19.96     27.26 o 
  -7  -5  10      719.61      672.18     54.90 o 
  -6  -5  10      825.96      959.71     56.05 o 
  -5  -5  10        3.84       -3.93     15.44 o 
  -4  -5  10     1255.32     1224.60     32.67 o 
  -3  -5  10      120.61      124.59     18.04 o 
  -2  -5  10     1243.85     1311.26     32.46 o 
  -1  -5  10      460.52      442.53     44.91 o 
   0  -5  10      574.61      542.79     25.92 o 
   1  -5  10     1370.25     1402.13     35.21 o 
   2  -5  10       50.41       78.31     24.18 o 
   3  -5  10     1030.35     1065.28     41.46 o 
   4  -5  10      418.67      443.39     31.09 o 
   5  -5  10      775.16      800.01     37.62 o 
   6  -5  10      616.42      663.35     36.47 o 
   7  -5  10        7.72       49.52     24.18 o 
  -9  -4  10       34.98        7.68     31.09 o 
  -8  -4  10      121.58       86.37     30.33 o 
  -7  -4  10      405.06      425.34     44.91 o 
  -6  -4  10       43.91       27.26     24.57 o 
  -5  -4  10       90.83       62.34     16.69 o 
  -4  -4  10      306.00      358.99     38.39 o 
  -3  -4  10      175.85      125.70     17.59 o 
  -2  -4  10       15.02       21.45     15.14 o 
  -1  -4  10      217.97      266.30     19.49 o 
   0  -4  10      501.19      575.24     25.84 o 
   1  -4  10       13.53        7.16     16.23 o 
   2  -4  10      447.24      409.99     33.78 o 
   3  -4  10      383.87      398.47     33.01 o 
   4  -4  10       20.04      -18.04     21.11 o 
   5  -4  10      161.00      143.19     24.57 o 
   6  -4  10        2.15        8.83     21.88 o 
   7  -4  10      139.09      126.30     24.57 o 
  -9  -3  10      107.15      131.30     22.02 o 
  -8  -3  10      193.31      245.70     23.39 o 
  -7  -3  10        3.00        2.60     16.69 o 
  -6  -3  10      634.37      647.19     27.47 o 
  -5  -3  10      245.88      309.68     16.11 o 
  -4  -3  10        6.60       21.90     11.97 o 
  -3  -3  10       32.87       16.06     14.92 o 
  -2  -3  10      402.97      335.90     27.83 o 
  -1  -3  10      657.04      541.19     24.63 o 
   0  -3  10      250.38      307.49     20.93 o 
   1  -3  10     1566.10     1451.57     62.19 o 
   2  -3  10       56.22       79.08     21.50 o 
   3  -3  10      209.86      174.28     25.72 o 
   4  -3  10      181.64      155.47     24.95 o 
   5  -3  10      210.87      170.44     25.72 o 
   6  -3  10      282.44      248.76     26.87 o 
   7  -3  10        4.54       -6.91     21.88 o 
 -10  -2  10       67.45       56.65     20.75 o 
  -9  -2  10      730.90      824.63     35.82 o 
  -8  -2  10      103.63      134.52     20.54 o 
  -7  -2  10     1175.78     1103.52     34.45 o 
  -6  -2  10      298.41      329.47     22.03 o 
  -5  -2  10      102.55      191.72     16.88 o 
  -4  -2  10     2023.05     1865.69     28.16 o 
  -3  -2  10      511.80      510.60     28.24 o 
  -2  -2  10      402.92      458.05     19.02 o 
  -1  -2  10      152.56      129.16     21.50 o 
   0  -2  10       35.81       44.55     15.94 o 
   1  -2  10      610.13      701.46     45.49 o 
   2  -2  10      378.46      416.13     33.01 o 
   3  -2  10      364.40      391.94     32.63 o 
   4  -2  10      147.36      110.56     23.80 o 
   5  -2  10     1404.81     1393.11     42.23 o 
   6  -2  10      588.39      601.16     35.32 o 
   7  -2  10      259.07      282.92     29.18 o 
 -10  -1  10      105.99       91.30     21.15 o 
  -9  -1  10       24.38        6.65     17.98 o 
  -8  -1  10      317.64      305.44     31.09 o 
  -7  -1  10       48.48       48.88     17.87 o 
  -6  -1  10      557.90      540.22     27.40 o 
  -5  -1  10        3.63        2.96     11.71 o 
  -4  -1  10      405.93      385.49     19.74 o 
  -3  -1  10      795.68      901.22     21.04 o 
  -2  -1  10        0.37       11.80     10.49 o 
  -1  -1  10      171.91      223.29     17.89 o 
   0  -1  10     1069.56     1189.52     33.80 o 
   1  -1  10        9.16       13.20     15.49 o 
   2  -1  10      709.88      651.07     33.01 o 
   3  -1  10      125.19      119.39     24.57 o 
   4  -1  10       80.03       94.05     24.18 o 
   5  -1  10      379.13      409.99     33.78 o 
   6  -1  10        2.65       11.13     22.65 o 
   7  -1  10      284.23      257.20     28.41 o 
 -10   0  10       60.11        7.92     20.61 o 
  -9   0  10      875.71      950.64     36.88 o 
  -8   0  10       32.54       58.48     18.95 o 
  -7   0  10      245.34      268.27     35.70 o 
  -6   0  10      159.67      141.21     18.41 o 
  -5   0  10      744.46      623.80     28.32 o 
  -4   0  10      741.94      952.04     22.53 o 
  -3   0  10        6.23        9.32     11.00 o 
  -2   0  10     2448.86     2196.75     28.31 o 
  -1   0  10      525.53      466.84     16.16 o 
   0   0  10      132.55      135.24      9.93 o 
   1   0  10      700.81      655.67     36.09 o 
   2   0  10       40.40       -3.84     21.88 o 
   3   0  10      211.49      190.02     26.87 o 
   4   0  10      194.54      266.80     28.41 o 
   5   0  10      135.80      120.16     24.95 o 
   6   0  10      110.93       85.99     24.57 o 
   7   0  10       35.83       12.28     24.57 o 
 -10   1  10       34.73       47.60     20.22 o 
  -9   1  10      521.87      640.50     33.29 o 
  -8   1  10      188.36      260.91     38.39 o 
  -7   1  10     1298.59     1308.32     35.72 o 
  -6   1  10        8.32       28.21     16.49 o 
  -5   1  10      306.69      504.56     19.69 o 
  -4   1  10     1014.72     1005.06     23.01 o 
  -3   1  10       32.12       38.25     11.58 o 
  -2   1  10     1300.71     1330.45     27.85 o 
  -1   1  10       99.88      102.52     11.86 o 
   0   1  10     1003.84     1083.60     19.06 o 
   1   1  10      639.02      647.99     36.85 o 
   2   1  10      739.71      600.01     33.40 o 
   3   1  10      175.21      229.56     27.26 o 
   4   1  10       12.80       16.89     22.65 o 
   5   1  10      301.64      269.10     29.18 o 
   6   1  10       36.76       35.32     23.80 o 
   7   1  10      297.95      317.09     30.33 o 
  -9   2  10      108.84      122.34     21.69 o 
  -8   2  10      484.92      448.79     28.40 o 
  -7   2  10      155.16      117.44     19.92 o 
  -6   2  10      162.62      158.44     18.81 o 
  -5   2  10       13.73       28.41     25.72 o 
  -4   2  10      140.84      106.57     17.25 o 
  -3   2  10       15.14       24.32     16.89 o 
  -2   2  10      334.36      321.09     21.77 o 
  -1   2  10      454.10      406.70     52.98 o 
   0   2  10      131.12      103.98     18.23 o 
   1   2  10      100.62      111.71     23.03 o 
   2   2  10      296.31      327.84     29.94 o 
   3   2  10       47.91       -2.30     23.03 o 
   4   2  10       13.63        3.84     22.65 o 
   5   2  10       26.34       31.48     24.18 o 
   6   2  10        5.13       24.18     21.88 o 
  -9   3  10      802.47      782.19     36.05 o 
  -8   3  10        0.06      -11.33     17.49 o 
  -7   3  10      988.26     1002.32     62.19 o 
  -6   3  10      319.20      140.50     30.33 o 
  -5   3  10      792.64      727.46     51.82 o 
  -4   3  10      420.33      466.41     25.90 o 
  -3   3  10       27.31       29.68     19.00 o 
  -2   3  10     1818.02     1844.31     39.12 o 
  -1   3  10      666.79      645.64     29.82 o 
   0   3  10      210.56      179.66     26.10 o 
   1   3  10        6.67       -3.84     22.27 o 
   2   3  10      299.68      379.66     31.09 o 
   3   3  10       12.08        0.38     21.50 o 
   4   3  10       16.43       -7.68     23.42 o 
   5   3  10      193.12      182.73     26.49 o 
   6   3  10        1.87       -6.91     23.80 o 
  -9   4  10       39.91       55.28     30.33 o 
  -8   4  10       86.53      117.08     33.40 o 
  -7   4  10      326.54      305.95     36.47 o 
  -6   4  10      332.19      199.24     34.93 o 
  -5   4  10      401.92      380.81     40.31 o 
  -4   4  10       13.39       30.82     17.40 o 
  -3   4  10      505.61      487.22     28.39 o 
  -2   4  10      622.98      602.16     29.89 o 
  -1   4  10      288.90      262.98     34.36 o 
   0   4  10      743.01      800.01     39.54 o 
   1   4  10       32.66       29.56     21.50 o 
   2   4  10      629.45      599.63     38.00 o 
   3   4  10       39.76       72.17     23.80 o 
   4   4  10      167.41      155.47     28.02 o 
   5   4  10      359.31      359.31     32.63 o 
  -8   5  10       17.53       -4.22     29.56 o 
  -7   5  10       92.66       67.95     29.94 o 
  -6   5  10      363.92      377.74     41.46 o 
  -5   5  10      177.75      115.55     34.55 o 
  -4   5  10      163.16      118.62     34.17 o 
  -3   5  10       35.00       22.94     18.81 o 
  -2   5  10      813.13      899.06     34.35 o 
  -1   5  10       21.66       23.80     22.65 o 
   0   5  10       15.89       -5.37     21.11 o 
   1   5  10       40.75       35.70     24.18 o 
   2   5  10       36.36       62.19     24.95 o 
   3   5  10       14.61       39.16     24.95 o 
   4   5  10       20.86      -10.36     24.95 o 
   5   5  10       24.26       50.29     24.95 o 
  -7   6  10      743.01      807.01     65.84 o 
  -6   6  10        4.94      -18.61     36.85 o 
  -5   6  10      850.34      860.39     40.31 o 
  -4   6  10      252.59      182.34     39.92 o 
  -3   6  10       91.29       82.90     29.18 o 
  -2   6  10      824.69      851.84     41.08 o 
  -1   6  10      119.96       88.29     25.34 o 
   0   6  10      838.82      844.93     39.16 o 
   1   6  10      276.01      262.96     28.79 o 
   2   6  10       33.47       38.39     24.95 o 
   3   6  10       31.88       39.54     26.10 o 
   4   6  10       37.52       31.09     24.57 o 
  -6   7  10      455.39      275.63     41.46 o 
  -5   7  10      320.15      266.03     41.46 o 
  -4   7  10       49.04      -31.86     31.86 o 
  -3   7  10      323.03      243.77     42.23 o 
  -2   7  10        0.84       22.27     24.57 o 
  -1   7  10      269.65      254.51     29.94 o 
   0   7  10      418.54      404.61     32.63 o 
   1   7  10        9.01       34.93     23.42 o 
   2   7  10       30.98       17.18     18.18 o 
   3   7  10        1.60       11.62     18.20 o 
  -5   8  10      150.44       46.83     39.16 o 
  -4   8  10      138.41      115.93     39.54 o 
  -1   8  10        2.73        1.15     23.42 o 
   0   8  10       94.70      107.94     20.07 o 
   1   8  10       55.15       41.60     19.40 o 
  -3 -10  11      176.11      179.27     34.17 o 
  -2 -10  11      687.29      689.84     42.99 o 
  -1 -10  11      155.57      149.71     32.63 o 
   0 -10  11      304.09      331.68     34.17 o 
   1 -10  11       35.47       37.62     26.49 o 
  -5  -9  11      161.06      144.34     29.94 o 
  -4  -9  11       32.01       14.25     18.43 o 
  -3  -9  11      519.72      540.68     29.49 o 
  -2  -9  11       72.10       71.02     29.18 o 
  -1  -9  11       10.46       24.18     25.34 o 
   0  -9  11      481.19      455.67     37.62 o 
   1  -9  11       69.16       59.89     27.64 o 
   2  -9  11      413.67      484.08     38.77 o 
   3  -9  11       50.44       37.62     26.87 o 
  -6  -8  11        4.24      -14.20     25.72 o 
  -5  -8  11        1.19      -13.82     24.57 o 
  -4  -8  11       31.61       24.22     18.04 o 
  -3  -8  11       29.74       32.82     16.83 o 
  -2  -8  11       66.23      114.15     18.81 o 
  -1  -8  11        4.15      -16.50     16.50 o 
   0  -8  11       18.54       21.88     23.80 o 
   1  -8  11       38.87       45.30     26.49 o 
   2  -8  11       17.73       21.11     26.49 o 
   3  -8  11        2.54       14.59     25.34 o 
   4  -8  11       13.18       13.05     25.72 o 
  -7  -7  11      440.41      335.90     39.54 o 
  -6  -7  11      213.43      190.79     32.63 o 
  -5  -7  11      278.08      179.66     30.71 o 
  -4  -7  11        0.56       -0.04     16.26 o 
  -3  -7  11      822.48      950.61     33.50 o 
  -2  -7  11      128.28      121.09     18.45 o 
  -1  -7  11       16.46       10.23     16.80 o 
   0  -7  11      837.60      850.27     32.68 o 
   1  -7  11        3.74      -21.09     47.99 o 
   2  -7  11      324.56      333.21     32.25 o 
   3  -7  11        1.09      -16.89     24.95 o 
   4  -7  11      279.36      254.90     30.33 o 
   5  -7  11      288.95      280.23     30.33 o 
  -8  -6  11      119.10      157.39     35.70 o 
  -7  -6  11        1.98      -14.97     24.95 o 
  -6  -6  11      271.40      245.69     32.63 o 
  -5  -6  11       31.42       60.36     18.36 o 
  -4  -6  11      186.43      195.37     20.85 o 
  -3  -6  11      699.79      758.71     29.59 o 
  -2  -6  11      141.08      117.61     18.58 o 
  -1  -6  11       15.24       14.11     17.24 o 
   0  -6  11      738.09      683.15     29.93 o 
   1  -6  11      418.11      329.50     22.94 o 
   2  -6  11      770.00      750.11     38.00 o 
   3  -6  11       92.65      104.80     26.10 o 
   4  -6  11      448.42      454.13     36.09 o 
   5  -6  11       31.80       24.95     24.18 o 
  -8  -5  11      135.84      153.55     34.55 o 
  -7  -5  11      534.05      544.35     52.98 o 
  -6  -5  11      112.25      101.35     29.94 o 
  -5  -5  11      365.98      430.54     28.26 o 
  -4  -5  11      284.07      277.44     32.25 o 
  -3  -5  11      215.90      173.53     19.00 o 
  -2  -5  11      244.05      282.38     20.70 o 
  -1  -5  11       73.41       73.02     17.04 o 
   0  -5  11       45.97       21.54     17.74 o 
   1  -5  11        5.62       -8.24     24.57 o 
   2  -5  11      440.41      462.96     36.47 o 
   3  -5  11        5.72        1.92     21.88 o 
   4  -5  11        0.03      -14.20     23.03 o 
   5  -5  11      247.33      249.52     29.56 o 
   6  -5  11       74.96      132.06     26.49 o 
  -9  -4  11        0.07       12.67     28.41 o 
  -8  -4  11      425.89      329.76     38.39 o 
  -7  -4  11      127.57      135.13     30.33 o 
  -6  -4  11      880.41      994.64     60.27 o 
  -5  -4  11      392.49      337.46     22.32 o 
  -4  -4  11        9.27      -15.23     15.68 o 
  -3  -4  11     2031.95     2185.53     42.49 o 
  -2  -4  11       66.34       39.42     20.35 o 
  -1  -4  11      292.51      297.50     37.81 o 
   0  -4  11      273.40      290.02     42.04 o 
   1  -4  11      201.78      209.68     51.44 o 
   2  -4  11      893.22      912.11     38.39 o 
   3  -4  11        0.60        7.68     23.42 o 
   4  -4  11      563.43      639.93     37.24 o 
   5  -4  11      237.45      249.91     26.87 o 
   6  -4  11       66.64       81.38     24.95 o 
  -9  -3  11      197.91      161.06     23.99 o 
  -8  -3  11       97.07      102.66     20.20 o 
  -7  -3  11       77.94       51.82     18.31 o 
  -6  -3  11      147.60      143.87     22.07 o 
  -5  -3  11        7.43       13.88     12.76 o 
  -4  -3  11       19.02       18.89     16.14 o 
  -3  -3  11      417.04      428.83     27.44 o 
  -2  -3  11       22.36       34.33     17.04 o 
  -1  -3  11     1083.80     1161.24     32.80 o 
   0  -3  11       95.99      110.08     19.13 o 
   1  -3  11       15.02        1.49     16.79 o 
   2  -3  11       31.36       50.67     24.18 o 
   3  -3  11       10.65       -7.29     22.65 o 
   4  -3  11       89.26       77.54     24.57 o 
   5  -3  11        5.80       15.36     20.73 o 
   6  -3  11      173.68      137.05     27.64 o 
  -9  -2  11       21.71       47.32     19.92 o 
  -8  -2  11      323.37      336.79     30.33 o 
  -7  -2  11     1015.07     1116.76     33.86 o 
  -6  -2  11      188.74      165.05     20.35 o 
  -5  -2  11      451.47      539.64     20.69 o 
  -4  -2  11       66.11       75.81     12.52 o 
  -3  -2  11      950.81      925.71     22.57 o 
  -2  -2  11      869.70      989.80     33.78 o 
  -1  -2  11       10.13       -3.14     17.04 o 
   0  -2  11       11.47        1.98     17.62 o 
   1  -2  11        1.61       -1.15     16.67 o 
   2  -2  11      129.15       87.53     23.03 o 
   3  -2  11      621.80      469.49     35.32 o 
   4  -2  11      757.96      884.85     40.69 o 
   5  -2  11      220.20      199.62     27.64 o 
   6  -2  11        5.89       21.11     23.42 o 
  -9  -1  11      219.69      251.20     31.29 o 
  -8  -1  11      689.35      750.36     32.61 o 
  -7  -1  11       24.02       10.69     17.79 o 
  -6  -1  11     1068.78     1209.29     42.42 o 
  -5  -1  11        2.06        8.03     12.04 o 
  -4  -1  11      985.37     1052.30     26.95 o 
  -3  -1  11     3204.35     3311.45     37.55 o 
  -2  -1  11      609.50      617.00     19.40 o 
  -1  -1  11      928.49     1057.86     46.45 o 
   0  -1  11      478.18      409.35     78.31 o 
   1  -1  11      261.51      221.24     21.15 o 
   2  -1  11      769.44      921.32     41.46 o 
   3  -1  11       53.35       94.05     25.34 o 
   4  -1  11      878.72      890.22     41.08 o 
   5  -1  11      146.12      135.51     26.87 o 
   6  -1  11       70.68       87.53     25.72 o 
  -9   0  11       96.36       60.48     20.19 o 
  -8   0  11        5.68      -12.83     17.42 o 
  -7   0  11      478.52      463.67     29.89 o 
  -6   0  11       48.65       45.06     16.30 o 
  -5   0  11      252.31      240.74     15.72 o 
  -4   0  11       71.98       49.58     12.63 o 
  -3   0  11      110.03      129.99     13.16 o 
  -2   0  11      324.02      379.73     28.58 o 
  -1   0  11      273.91      327.39     26.98 o 
   0   0  11      177.51      131.01     20.46 o 
   1   0  11      225.01      209.98     27.64 o 
   2   0  11       10.55       22.65     22.27 o 
   3   0  11       90.23       77.16     25.72 o 
   4   0  11      136.63      115.55     26.49 o 
   5   0  11       25.26       66.03     25.34 o 
   6   0  11      156.91      131.29     27.26 o 
  -9   1  11       71.46       38.50     21.26 o 
  -8   1  11      463.56      395.78     34.93 o 
  -7   1  11      359.65      353.00     50.29 o 
  -6   1  11     1098.46     1048.88     34.21 o 
  -5   1  11      790.95      755.30     29.40 o 
  -4   1  11       67.11       50.99     12.74 o 
  -3   1  11      484.48      537.47     27.95 o 
  -2   1  11       85.79       67.23     12.26 o 
  -1   1  11      624.29      549.58     17.83 o 
   0   1  11       30.85       57.86     19.46 o 
   1   1  11      128.58      140.89     24.95 o 
   2   1  11      125.02       94.82     26.10 o 
   3   1  11       81.64       54.51     23.42 o 
   4   1  11      200.12      238.78     28.02 o 
   5   1  11        3.95      -14.97     21.88 o 
   6   1  11       18.45       11.13     24.18 o 
  -9   2  11      120.52      113.29     21.86 o 
  -8   2  11      536.27      591.53     31.33 o 
  -7   2  11       34.00       15.47     18.44 o 
  -6   2  11     1198.04     1318.94     36.93 o 
  -5   2  11      357.70      399.73     75.05 o 
  -4   2  11      276.97      346.75     23.99 o 
  -3   2  11     1625.16     1616.21     42.80 o 
  -2   2  11      260.08      259.17     54.32 o 
  -1   2  11      520.14      675.58     41.46 o 
   0   2  11       70.60       98.14     20.66 o 
   1   2  11      602.93      622.66     35.70 o 
   2   2  11       22.04       56.81     23.80 o 
   3   2  11      355.66      359.31     30.71 o 
   4   2  11      385.57      382.35     32.63 o 
   5   2  11       28.69       67.95     26.10 o 
  -8   3  11       19.33        4.89     18.26 o 
  -7   3  11      111.10       85.94     22.07 o 
  -6   3  11       38.59        3.84     29.94 o 
  -5   3  11      279.96      232.63     35.32 o 
  -4   3  11       93.25       63.87     18.38 o 
  -3   3  11       24.04        0.79     17.78 o 
  -2   3  11       63.97       55.95     29.75 o 
  -1   3  11       26.96       14.09     17.79 o 
   0   3  11       52.12       57.97     22.65 o 
   1   3  11        9.56      -12.28     21.50 o 
   2   3  11       14.52        9.60     22.65 o 
   3   3  11        5.53       18.04     24.57 o 
   4   3  11       15.68       -1.15     24.95 o 
   5   3  11       35.42       68.33     26.87 o 
  -8   4  11      128.03       92.52     34.93 o 
  -7   4  11        1.98       -2.69     28.79 o 
  -6   4  11     1025.74     1042.63     66.03 o 
  -5   4  11      176.63      109.02     32.63 o 
  -4   4  11      999.73      857.98     59.50 o 
  -3   4  11     1146.27     1109.08     71.59 o 
  -2   4  11      293.53      221.64     24.95 o 
  -1   4  11      790.86      771.06     34.07 o 
   0   4  11       91.93       79.46     26.10 o 
   1   4  11      483.36      497.51     34.93 o 
   2   4  11      258.78      277.93     31.09 o 
   3   4  11       43.57       32.63     23.80 o 
   4   4  11      491.26      536.67     40.31 o 
  -7   5  11       72.11       28.79     33.40 o 
  -6   5  11      146.52      122.46     37.24 o 
  -5   5  11       16.35      -29.94     29.94 o 
  -4   5  11      597.55      647.99     58.35 o 
  -3   5  11      156.86      139.89     20.52 o 
  -2   5  11      294.73      242.64     51.63 o 
  -1   5  11      185.24      261.81     28.41 o 
   0   5  11      276.89      300.20     31.09 o 
   1   5  11      743.03      803.85     42.61 o 
   2   5  11       24.30       -3.45     23.42 o 
   3   5  11      178.72      200.39     29.18 o 
   4   5  11      310.97      296.74     32.25 o 
  -6   6  11      224.32      140.12     38.39 o 
  -5   6  11      299.53      249.91     41.08 o 
  -4   6  11       36.95      -31.86     31.86 o 
  -3   6  11      190.76      213.06     41.46 o 
  -2   6  11       11.87       44.15     24.18 o 
  -1   6  11       62.43       83.30     27.26 o 
   0   6  11      379.55      432.64     35.32 o 
   1   6  11        1.34       46.45     24.57 o 
   2   6  11      116.38       93.28     26.49 o 
   3   6  11       64.99       90.60     28.79 o 
  -5   7  11        1.12      -35.70     35.70 o 
  -4   7  11      489.17      412.29     46.45 o 
  -1   7  11      371.86      404.61     35.32 o 
   0   7  11       62.97       67.56     27.64 o 
   1   7  11      274.15      257.97     33.01 o 
  -4  -9  12      302.72      342.65     38.20 o 
  -3  -9  12      344.34      355.86     36.09 o 
  -2  -9  12      347.91      330.14     34.17 o 
  -1  -9  12        3.03       -7.68     27.26 o 
   0  -9  12        0.01      -20.35     25.34 o 
   1  -9  12      418.75      410.37     37.24 o 
  -5  -8  12        1.84       -9.60     26.49 o 
  -4  -8  12      120.28       99.92     20.75 o 
  -3  -8  12       32.97       21.85     18.71 o 
  -2  -8  12       23.68       37.40     18.95 o 
  -1  -8  12        3.20        4.61     24.57 o 
   0  -8  12      226.59      223.42     32.25 o 
   1  -8  12      324.01      338.97     34.17 o 
   2  -8  12       62.63       71.79     26.87 o 
   3  -8  12       19.00       -6.91     24.57 o 
  -6  -7  12      158.47      129.37     32.63 o 
  -5  -7  12        2.07      -25.34     25.34 o 
  -4  -7  12       76.29       83.03     19.07 o 
  -3  -7  12      565.87      582.68     29.51 o 
  -2  -7  12      668.97      741.81     33.26 o 
  -1  -7  12        2.61      -17.43     17.43 o 
   0  -7  12       72.33       30.76     30.90 o 
   1  -7  12        5.16       13.05     24.57 o 
   2  -7  12        7.18       23.42     26.87 o 
   3  -7  12        0.51      -12.28     25.34 o 
  -7  -6  12      636.34      592.72     56.81 o 
  -6  -6  12      288.12      228.41     36.09 o 
  -5  -6  12      276.16      255.67     34.93 o 
  -4  -6  12     1022.16     1108.46     36.06 o 
  -3  -6  12      230.02      189.93     20.46 o 
  -2  -6  12     1949.20     1965.70     42.61 o 
  -1  -6  12      186.34      237.50     24.95 o 
   0  -6  12      163.57      143.19     23.80 o 
   1  -6  12      997.01     1001.41     51.44 o 
   2  -6  12        0.13        2.30     24.95 o 
   3  -6  12      219.83      192.33     28.41 o 
   4  -6  12      279.58      342.42     31.86 o 
  -7  -5  12      591.04      631.87     58.73 o 
  -6  -5  12       58.64       26.87     27.26 o 
  -5  -5  12      157.20      147.79     30.33 o 
  -4  -5  12       58.36       67.95     18.79 o 
  -3  -5  12      279.13      235.54     40.88 o 
  -2  -5  12      172.17      182.75     20.31 o 
  -1  -5  12       33.56       23.78     19.00 o 
   0  -5  12       71.15       55.94     38.20 o 
   1  -5  12      212.84      167.55     40.12 o 
   2  -5  12       71.26       19.96     23.03 o 
   3  -5  12       72.05       97.51     25.34 o 
   4  -5  12        0.61       17.66     24.95 o 
   5  -5  12      161.44      135.51     28.02 o 
  -8  -4  12      221.79      236.09     39.92 o 
  -7  -4  12        0.87       23.80     28.41 o 
  -6  -4  12      584.48      582.35     54.51 o 
  -5  -4  12        4.86       34.93     26.49 o 
  -4  -4  12      641.84      711.18     29.67 o 
  -3  -4  12     1286.76     1363.07     37.69 o 
  -2  -4  12     1124.84     1156.60     41.84 o 
  -1  -4  12      309.09      336.96     23.81 o 
   0  -4  12       48.42       16.34     20.73 o 
   1  -4  12      106.54       91.23     20.27 o 
   2  -4  12      100.80       89.83     26.87 o 
   3  -4  12      195.32      208.45     28.02 o 
   4  -4  12        8.20       41.84     23.42 o 
   5  -4  12      187.50      221.12     29.56 o 
  -8  -3  12        5.78      -10.95     21.50 o 
  -7  -3  12      654.70      644.36     42.42 o 
  -6  -3  12      267.83      234.72     21.49 o 
  -5  -3  12       66.74       46.83     29.18 o 
  -4  -3  12      392.48      437.50     27.85 o 
  -3  -3  12      117.84      113.66     19.57 o 
  -2  -3  12     1057.96     1109.56     38.58 o 
  -1  -3  12      193.71      173.36     39.54 o 
   0  -3  12      438.16      329.98     23.70 o 
   1  -3  12      605.40      614.40     29.96 o 
   2  -3  12       49.34       59.50     25.34 o 
   3  -3  12      113.84      148.95     27.64 o 
   4  -3  12       66.03       47.22     24.95 o 
   5  -3  12      591.35      699.05     37.24 o 
  -8  -2  12       81.67       72.98     20.84 o 
  -7  -2  12      404.47      301.41     35.70 o 
  -6  -2  12      146.90      110.32     18.72 o 
  -5  -2  12      203.76      197.76     19.46 o 
  -4  -2  12       27.55       34.07     12.75 o 
  -3  -2  12      381.06      398.00     23.00 o 
  -2  -2  12        6.67        6.54     17.16 o 
  -1  -2  12       32.37       15.69     25.53 o 
   0  -2  12      468.47      495.07     90.98 o 
   1  -2  12      681.33      585.04     39.16 o 
   2  -2  12      136.88      171.60     28.02 o 
   3  -2  12        2.09       -0.38     24.18 o 
   4  -2  12        1.95       14.59     22.27 o 
   5  -2  12        1.40       -2.69     24.18 o 
  -8  -1  12       16.52        7.64     19.64 o 
  -7  -1  12      135.97      147.43     21.30 o 
  -6  -1  12      301.31      294.93     27.45 o 
  -5  -1  12      235.18      197.85     31.67 o 
  -4  -1  12     1546.51     1672.72     28.83 o 
  -3  -1  12      283.14      286.87     15.40 o 
  -2  -1  12     1934.10     1880.96     28.32 o 
  -1  -1  12     1108.38     1228.61     35.29 o 
   0  -1  12      387.98      328.09     31.86 o 
   1  -1  12     1120.92     1158.18     43.38 o 
   2  -1  12       25.18       26.87     23.03 o 
   3  -1  12      152.22      191.56     29.18 o 
   4  -1  12      168.97      126.68     26.10 o 
   5  -1  12        7.58       16.12     24.95 o 
  -8   0  12       88.69      122.53     22.04 o 
  -7   0  12      529.43      590.59     31.88 o 
  -6   0  12       18.93       26.33     17.67 o 
  -5   0  12     1208.68     1317.36     35.71 o 
  -4   0  12     1143.01     1187.74     26.39 o 
  -3   0  12       28.55       55.52     15.87 o 
  -2   0  12      610.85      630.61     23.50 o 
  -1   0  12        1.34      -23.41     36.09 o 
   0   0  12     1700.67     1824.22     42.16 o 
   1   0  12      169.82      166.99     27.26 o 
   2   0  12      780.23      821.13     42.99 o 
   3   0  12      727.12      786.96     39.54 o 
   4   0  12       30.46       24.57     25.34 o 
   5   0  12      341.72      351.64     33.40 o 
  -8   1  12       47.45       66.87     21.19 o 
  -7   1  12       16.12       27.09     19.09 o 
  -6   1  12      146.74      159.22     40.69 o 
  -5   1  12      197.45      158.04     22.46 o 
  -4   1  12       16.21       25.62     14.82 o 
  -3   1  12      258.06      250.90     42.31 o 
  -2   1  12        2.12       -8.47     11.27 o 
  -1   1  12        6.55        3.28     30.90 o 
   0   1  12      258.30      240.00     42.99 o 
   1   1  12       22.15        8.83     22.65 o 
   2   1  12       17.82       19.96     23.42 o 
   3   1  12       38.64        9.21     24.95 o 
   4   1  12       52.60       62.57     27.26 o 
   5   1  12       26.01       19.19     24.18 o 
  -8   2  12       14.56       12.56     18.45 o 
  -7   2  12      232.54      270.66     31.09 o 
  -6   2  12       57.99       48.83     19.07 o 
  -5   2  12      135.80      109.54     25.14 o 
  -4   2  12      803.41      797.21     29.63 o 
  -3   2  12       13.36        6.72     15.61 o 
  -2   2  12      477.25      513.15     51.42 o 
  -1   2  12      102.49       56.74     19.31 o 
   0   2  12      120.93      110.17     27.64 o 
   1   2  12       24.21       40.31     25.72 o 
   2   2  12      203.63      215.74     30.33 o 
   3   2  12      120.22      143.57     28.79 o 
   4   2  12        2.89       -4.61     25.34 o 
  -7   3  12      237.19      275.30     42.80 o 
  -6   3  12       19.67       24.00     19.96 o 
  -5   3  12      395.44      281.39     41.46 o 
  -4   3  12      311.01      221.88     38.00 o 
  -3   3  12      554.56      543.78     31.67 o 
  -2   3  12      694.48      691.62     46.07 o 
  -1   3  12       39.50        6.26     19.46 o 
   0   3  12      719.26      837.25     43.38 o 
   1   3  12       93.14      131.67     28.41 o 
   2   3  12      136.29      145.49     26.87 o 
   3   3  12      134.48      127.07     28.79 o 
   4   3  12      122.82      145.49     28.02 o 
  -7   4  12       39.06       28.41     34.17 o 
  -6   4  12       45.67        1.92     31.48 o 
  -5   4  12       43.57      -15.36     31.48 o 
  -4   4  12      292.63      224.57     39.92 o 
  -3   4  12       74.59       54.55     51.25 o 
  -2   4  12      378.70      403.33     95.59 o 
  -1   4  12      162.47      183.88     27.26 o 
   0   4  12       11.65        6.53     23.80 o 
   1   4  12      150.98      119.39     28.41 o 
   2   4  12       14.99       13.82     26.10 o 
   3   4  12        3.65        5.76     26.87 o 
  -6   5  12        1.02      -34.55     34.55 o 
  -5   5  12      244.64      179.66     42.61 o 
  -4   5  12      435.98      264.11     43.38 o 
  -3   5  12      176.03      124.76     41.08 o 
  -2   5  12      563.49      609.43     31.44 o 
  -1   5  12        5.78        1.15     25.34 o 
   0   5  12      511.89      540.51     41.08 o 
   1   5  12      144.25      168.52     28.02 o 
   2   5  12      296.89      310.18     32.25 o 
  -4   6  12        7.43      -37.24     37.24 o 
  -3   6  12      209.68       91.75     41.46 o 
  -1   6  12       61.59       69.10     28.02 o 
   0   6  12      301.88      365.46     35.70 o 
  -3  -8  13      347.34      365.55     38.00 o 
  -2  -8  13       11.68       21.50     28.79 o 
  -1  -8  13      223.97      300.20     33.78 o 
   0  -8  13      304.84      328.99     36.85 o 
  -5  -7  13      235.84      225.34     35.70 o 
  -4  -7  13        9.82       12.68     19.14 o 
  -3  -7  13      749.28      850.61     40.69 o 
  -2  -7  13       94.56       65.38     38.20 o 
  -1  -7  13      224.10      163.08     39.35 o 
   0  -7  13       13.16       -4.61     27.26 o 
   1  -7  13      144.36       83.69     27.64 o 
   2  -7  13      152.30      170.44     29.56 o 
  -6  -6  13       15.32       19.19     27.64 o 
  -5  -6  13      408.56      495.21     52.21 o 
  -4  -6  13      219.27      231.66     30.71 o 
  -3  -6  13       53.86       32.07     19.14 o 
  -2  -6  13      700.96      826.10     34.94 o 
  -1  -6  13       14.99       24.18     24.95 o 
   0  -6  13      535.55      440.36     50.48 o 
   1  -6  13      147.89      173.90     29.56 o 
   2  -6  13       97.82      116.70     28.02 o 
   3  -6  13      114.50      117.85     27.64 o 
  -6  -5  13      338.97      279.85     36.85 o 
  -5  -5  13      781.95      737.44     53.36 o 
  -4  -5  13        0.06      -17.98     17.98 o 
  -3  -5  13     1022.79     1130.05     36.39 o 
  -2  -5  13      197.11      156.98     32.44 o 
  -1  -5  13      422.45      387.57     61.04 o 
   0  -5  13      750.83      771.27    109.02 o 
   1  -5  13       52.77       67.56     28.02 o 
   2  -5  13      735.62      780.82     44.15 o 
   3  -5  13       73.26       90.60     28.41 o 
  -7  -4  13        3.59        3.84     31.48 o 
  -6  -4  13      229.04      233.40     37.62 o 
  -5  -4  13       80.58       95.97     32.25 o 
  -4  -4  13       91.61      108.69     26.68 o 
  -3  -4  13      146.83      121.76     21.04 o 
  -2  -4  13        6.39      -17.76     17.76 o 
  -1  -4  13      181.86      164.57     23.42 o 
   0  -4  13        0.05      -20.54     20.54 o 
   1  -4  13      210.21      157.39     28.02 o 
   2  -4  13      365.58      433.79     35.70 o 
   3  -4  13      111.43       85.22     25.72 o 
   4  -4  13       28.39       59.12     27.26 o 
  -7  -3  13      123.60      115.90     21.68 o 
  -6  -3  13       38.25       30.71     30.71 o 
  -5  -3  13      345.48      474.10     53.74 o 
  -4  -3  13       95.01       94.21     19.92 o 
  -3  -3  13      283.79      273.46     28.02 o 
  -2  -3  13       38.20       51.09     18.98 o 
  -1  -3  13      248.03      219.28     43.76 o 
   0  -3  13     1001.06     1033.22     62.19 o 
   1  -3  13        0.32      -17.27     23.03 o 
   2  -3  13      125.98      128.60     26.87 o 
   3  -3  13        1.21       -2.69     22.65 o 
   4  -3  13      190.16      200.77     30.71 o 
  -7  -2  13       37.50       13.33     19.39 o 
  -6  -2  13      144.04      186.81     20.75 o 
  -5  -2  13      312.68      295.72     22.01 o 
  -4  -2  13      124.11      153.20     15.39 o 
  -3  -2  13      929.41      994.03     50.29 o 
  -2  -2  13       49.72       28.81     18.59 o 
  -1  -2  13      655.40      734.16     48.75 o 
   0  -2  13      790.57      743.89     34.73 o 
   1  -2  13      147.75      156.24     29.56 o 
   2  -2  13      602.37      599.63     41.08 o 
   3  -2  13      102.41      100.58     26.10 o 
   4  -2  13      157.12      244.92     31.48 o 
  -7  -1  13       14.65       -8.02     18.07 o 
  -6  -1  13        3.33        5.72     24.18 o 
  -5  -1  13       68.99       81.70     17.66 o 
  -4  -1  13      575.06      535.34     26.73 o 
  -3  -1  13        3.12      -12.33     12.51 o 
  -2  -1  13      150.96      107.93     21.77 o 
  -1  -1  13      151.50      135.66     22.50 o 
   0  -1  13      123.81      139.13     58.35 o 
   1  -1  13      572.09      569.30     40.31 o 
   2  -1  13       84.91      132.06     26.87 o 
   3  -1  13      281.99      323.23     33.78 o 
   4  -1  13      628.03      578.13     38.39 o 
  -7   0  13       15.13        5.34     18.87 o 
  -6   0  13      565.85      610.55     32.32 o 
  -5   0  13      473.29      486.17     27.14 o 
  -4   0  13        0.75       -1.63     15.58 o 
  -3   0  13      815.96      819.07     23.65 o 
  -2   0  13       14.01       10.63     19.23 o 
  -1   0  13      230.67      231.68     56.05 o 
   0   0  13      262.40      267.58     40.31 o 
   1   0  13      158.64      178.51     30.71 o 
   2   0  13      243.42      240.69     29.94 o 
   3   0  13       34.86       57.97     27.26 o 
   4   0  13      183.71      166.99     30.33 o 
  -7   1  13        2.91        9.44     19.54 o 
  -6   1  13      406.50      493.72     47.60 o 
  -5   1  13      214.24      259.17     54.13 o 
  -4   1  13      256.10      261.51     26.49 o 
  -3   1  13      457.88      456.81     89.64 o 
  -2   1  13      157.85      160.27     51.44 o 
  -1   1  13      890.11      977.91     77.35 o 
   0   1  13      223.94      221.50     30.33 o 
   1   1  13      249.55      311.33     33.01 o 
   2   1  13       54.84       91.36     26.10 o 
   3   1  13       14.77       12.28     24.57 o 
  -6   2  13       14.30        3.97     28.02 o 
  -5   2  13       25.84      -15.06     18.62 o 
  -4   2  13       46.59       26.26     33.97 o 
  -3   2  13        6.47      -32.21     38.39 o 
  -2   2  13      101.79       95.62     36.85 o 
  -1   2  13       44.67       46.55     20.93 o 
   0   2  13        2.65        4.61     26.10 o 
   1   2  13       62.06       73.71     25.72 o 
   2   2  13       36.05       18.04     24.95 o 
   3   2  13        1.56        6.91     26.10 o 
  -6   3  13      384.23      406.80     87.33 o 
  -5   3  13      148.86      178.26     57.01 o 
  -4   3  13      146.78      136.09     61.23 o 
  -3   3  13      489.86      312.86     46.45 o 
  -2   3  13        5.00      -20.59     20.59 o 
  -1   3  13      563.13      514.66     88.29 o 
   0   3  13      198.60      214.97     29.94 o 
   1   3  13      129.21      157.39     28.41 o 
   2   3  13       13.45        5.37     26.87 o 
  -5   4  13       19.98        2.30     35.70 o 
  -4   4  13      162.66       57.97     40.69 o 
  -3   4  13       63.39      -14.59     38.77 o 
  -2   4  13      195.95      159.44     50.67 o 
  -1   4  13      339.27      388.49     33.78 o 
   0   4  13       15.27       -9.21     24.57 o 
   1   4  13      671.92      796.17     46.07 o 
  -3   5  13       29.68        1.15     36.85 o 
  -1   5  13      232.03      269.10     31.86 o 
  -3  -6  14      119.09      114.12     22.07 o 
  -2  -6  14      266.88      283.76     80.23 o 
  -1  -6  14      108.60       25.01     66.41 o 
   0  -6  14      269.70      173.42     80.81 o 
  -5  -5  14       13.22      -16.12     29.56 o 
  -4  -5  14      320.92      272.94     37.62 o 
  -3  -5  14      237.77      278.20     25.53 o 
  -2  -5  14       33.39       38.89     32.63 o 
  -1  -5  14      192.50      175.69     42.99 o 
   0  -5  14        1.04      -40.68     47.22 o 
   1  -5  14      313.14      309.03     34.93 o 
  -5  -4  14        4.74        2.69     29.56 o 
  -4  -4  14      930.53      998.10     62.96 o 
  -3  -4  14      122.27       89.62     20.88 o 
  -2  -4  14      125.55      169.24     71.21 o 
  -1  -4  14      230.27      208.83     95.01 o 
   0  -4  14      238.62      191.50     28.02 o 
   1  -4  14      670.98      742.43     44.91 o 
   2  -4  14        1.18      -26.10     26.10 o 
  -6  -3  14        0.57       14.59     32.25 o 
  -5  -3  14       12.58        5.37     31.48 o 
  -4  -3  14        3.38      -21.50     27.64 o 
  -3  -3  14       39.96       33.45     30.13 o 
  -2  -3  14        3.15       -1.10     36.47 o 
  -1  -3  14        1.09      -36.07     42.04 o 
   0  -3  14       37.83       -5.53     54.51 o 
   1  -3  14        3.70      -11.90     26.10 o 
   2  -3  14       10.20       26.10     26.87 o 
  -6  -2  14        2.78      -18.31     18.31 o 
  -5  -2  14       50.95       45.48     17.87 o 
  -4  -2  14      432.92      470.64     52.59 o 
  -3  -2  14       50.79       43.19     52.21 o 
  -2  -2  14      403.26      432.64     70.63 o 
  -1  -2  14      313.61      350.09     90.40 o 
   0  -2  14       12.84      -22.07     35.51 o 
   1  -2  14      243.19      266.41     33.01 o 
   2  -2  14       62.74       62.96     28.79 o 
  -6  -1  14       20.36       13.28     18.24 o 
  -5  -1  14      184.64      165.65     29.75 o 
  -4  -1  14      378.24      363.15     44.53 o 
  -3  -1  14       12.35      -22.07     22.07 o 
  -2  -1  14      630.74      657.46    109.21 o 
  -1  -1  14       17.43      -17.39     45.11 o 
   0  -1  14      561.98      579.35     32.24 o 
   1  -1  14      231.90      247.22     31.09 o 
   2  -1  14      209.58      189.25     32.63 o 
  -6   0  14      153.23      148.23     21.37 o 
  -5   0  14      239.93      220.38     28.02 o 
  -4   0  14        0.82      -15.74     33.78 o 
  -3   0  14       65.74       57.19     31.29 o 
  -2   0  14        0.10       -8.61     39.16 o 
  -1   0  14      257.85      255.19     46.45 o 
   0   0  14      198.37      192.71     31.86 o 
   1   0  14       78.76       89.06     29.56 o 
   2   0  14       11.65       18.81     27.64 o 
  -5   1  14       39.72       25.85     31.29 o 
  -4   1  14      105.63       27.26     38.00 o 
  -3   1  14       20.86      -29.18     33.78 o 
  -2   1  14      377.65      355.09     76.01 o 
  -1   1  14       84.33       93.52     55.85 o 
   0   1  14       83.75       91.75     28.79 o 
   1   1  14      249.84      288.68     31.86 o 
  -5   2  14      319.27      350.02     69.48 o 
  -4   2  14       66.42        0.00     36.47 o 
  -3   2  14        2.48      -36.85     36.85 o 
  -2   2  14      306.25      370.36     68.72 o 
  -1   2  14        7.11       -6.55     21.21 o 
   0   2  14      345.23      388.49     34.93 o 
  -3   3  14        1.18      -34.17     34.17 o 
  -2   3  14        0.22      -27.41     35.89 o 
  -1   3  14       45.33       36.85     28.02 o 
  -2  -3  15       20.08       31.48     27.64 o 
  -1  -3  15      443.21      472.27     95.39 o 
  -3  -2  15        3.80      -35.70     35.70 o 
  -2  -2  15       64.52      -27.16     54.32 o 
  -1  -2  15       32.79      -11.39     52.02 o 
  -2  -1  15       58.24       14.71     64.88 o 
  -1  -1  15      129.23      105.56     55.47 o 
                                                 
